# Supplementary material for: (E)-N′-(9-Anthryl­methyl­idene)-p-toluene­sulfono­hydrazide
Source: Acta Crystallogr Sect E Struct Rep Online. 2010 Aug 21;66(Pt 9):o2361. doi: 10.1107/S160053681003271X (PMC3007915; doi:10.1107/S160053681003271X)
Supplement: Supplementary file 2 [file e-66-o2361-Isup2.hkl]

# 
# h,k,l, Fc-squared, Fo-squared, sigma(Fo-squared) and status flag 
# 
data_I
_shelx_title '  Pbca' 
_shelx_refln_list_code          4 
_shelx_F_calc_maximum      298.51 
_exptl_crystal_F_000      1568.00 
_reflns_d_resolution_high  0.7696 
 
loop_ 
 _symmetry_equiv_pos_as_xyz 
 'x, y, z' 
 '-x+1/2, -y, z+1/2' 
 '-x, y+1/2, -z+1/2' 
 'x+1/2, -y+1/2, -z' 
 '-x, -y, -z' 
 'x-1/2, y, -z-1/2' 
 'x, -y-1/2, z-1/2' 
 '-x-1/2, y-1/2, z' 
 
_cell_length_a    17.3634 
_cell_length_b     9.2438 
_cell_length_c    22.8817 
_cell_angle_alpha  90.000 
_cell_angle_beta   90.000 
_cell_angle_gamma  90.000 
 
_shelx_F_squared_multiplier     1.000 
 
loop_ 
 _refln_index_h 
 _refln_index_k 
 _refln_index_l 
 _refln_F_squared_calc 
 _refln_F_squared_meas 
 _refln_F_squared_sigma 
 _refln_observed_status 
   2   0   0     2373.41     2275.81     63.23 o 
   4   0   0    14279.40    13949.51    336.13 o 
   6   0   0      379.12      398.76     37.63 o 
   8   0   0       19.49       50.01     27.80 o 
  10   0   0      122.95       39.88     34.02 o 
  12   0   0      472.50      415.86     35.59 o 
  14   0   0     2370.41     2461.75     82.91 o 
  16   0   0     3903.70     3721.20    109.34 o 
  18   0   0       85.31       61.40     49.81 o 
  20   0   0       37.01       65.36     57.24 o 
  22   0   0      123.60      158.86     68.27 o 
   2   1   0     2937.64     2929.55     40.49 o 
   4   1   0       17.07       51.12     11.60 o 
   6   1   0      751.37      736.16     28.07 o 
   8   1   0    11046.20    11489.20    176.21 o 
  10   1   0     5641.98     5864.05     91.43 o 
  12   1   0     1942.43     1800.41     80.60 o 
  14   1   0        0.28        9.78     10.27 o 
  16   1   0     2296.27     2150.11     57.83 o 
  18   1   0      682.23      690.95    109.52 o 
  20   1   0        1.77      -25.97     33.03 o 
  22   1   0        0.54      -42.64     41.33 o 
   0   2   0     9950.85     9423.08    164.36 o 
   2   2   0    42195.84    41739.06    485.32 o 
   4   2   0    16506.85    16345.60    199.97 o 
   6   2   0     4293.07     4274.70    142.90 o 
   8   2   0     4039.46     4566.18     86.59 o 
  10   2   0       14.20       -1.48     11.79 o 
  12   2   0     1994.66     1872.05     49.90 o 
  14   2   0        1.16       12.70     17.06 o 
  16   2   0      386.53      291.15     43.31 o 
  18   2   0      106.94      123.32     40.90 o 
  20   2   0       93.73       85.80     43.71 o 
  22   2   0      756.28      775.25    122.41 o 
   2   3   0     1042.18      892.01     26.58 o 
   4   3   0      677.72      924.09     25.29 o 
   6   3   0    11225.37    11369.36    150.32 o 
   8   3   0       37.07       13.44     12.15 o 
  10   3   0      564.37      572.56     76.80 o 
  12   3   0       89.58       55.92     18.90 o 
  14   3   0     7292.23     6703.79    115.29 o 
  16   3   0     2536.82     2755.93    119.58 o 
  18   3   0     3217.52     3613.07    140.89 o 
  20   3   0      484.47      499.34     61.97 o 
   0   4   0      635.79      689.90     30.25 o 
   2   4   0      462.60      567.05     20.31 o 
   4   4   0       14.01       13.88     10.97 o 
   6   4   0       83.16       99.04     14.65 o 
   8   4   0       74.93       65.59     15.36 o 
  10   4   0      540.13      530.04     30.39 o 
  12   4   0      261.95      334.04     34.46 o 
  14   4   0     1042.61     1125.92     47.83 o 
  16   4   0      158.67      205.30     34.49 o 
  18   4   0       65.18       79.62     31.17 o 
  20   4   0      790.38      879.63     80.39 o 
   2   5   0     3320.96     3246.31    101.61 o 
   4   5   0       45.02       54.04     24.56 o 
   6   5   0     5283.56     5535.04     89.56 o 
   8   5   0      408.70      381.53     25.81 o 
  10   5   0       94.73       91.84     21.03 o 
  12   5   0      357.10      326.28     28.82 o 
  14   5   0     2805.93     2824.88     84.24 o 
  16   5   0       57.26      108.53     32.81 o 
  18   5   0      800.07      856.22     60.57 o 
  20   5   0       20.00       70.94     61.42 o 
   0   6   0      114.69       24.24     16.24 o 
   2   6   0     2382.71     2436.33     50.57 o 
   4   6   0     1267.39     1381.87     39.65 o 
   6   6   0       94.79       91.30     17.59 o 
   8   6   0      802.06      710.42     35.26 o 
  10   6   0     2219.13     2227.22     59.03 o 
  12   6   0       87.96       90.78     22.17 o 
  14   6   0      486.49      489.81     35.99 o 
  16   6   0      964.97     1064.44     82.44 o 
  18   6   0     1221.11     1175.65     88.39 o 
   2   7   0     2028.61     1906.92     51.74 o 
   4   7   0     1008.37     1078.08     38.18 o 
   6   7   0      453.51      437.74     29.64 o 
   8   7   0     1176.17     1186.29     76.58 o 
  10   7   0     1124.32     1095.29     60.63 o 
  12   7   0       21.30        9.16     23.65 o 
  14   7   0      408.79      366.53     53.23 o 
  16   7   0      593.84      552.76     64.52 o 
  18   7   0      476.87      477.85     67.83 o 
   0   8   0     3480.70     3924.63    180.06 o 
   2   8   0      835.32      885.41     48.00 o 
   4   8   0      471.36      440.88     36.51 o 
   6   8   0      160.45      142.42     27.44 o 
   8   8   0    16050.08    16017.22    327.56 o 
  10   8   0      885.52      775.21     88.75 o 
  12   8   0        5.61        7.32     25.83 o 
  14   8   0        0.79       36.71     51.38 o 
  16   8   0       77.23       81.47     46.75 o 
   2   9   0     1890.75     2024.35    172.83 o 
   4   9   0     1452.99     1463.23     84.93 o 
   6   9   0       75.02      101.46     37.03 o 
   8   9   0     1999.35     2078.37    142.24 o 
  10   9   0        1.20      -11.16     31.94 o 
  12   9   0      128.95      139.06     43.10 o 
  14   9   0     1170.92     1285.78    143.70 o 
   0  10   0      596.04      584.52     93.34 o 
   2  10   0      237.12      298.28     54.68 o 
   4  10   0       30.89      -16.14     47.83 o 
   6  10   0       15.48       -9.63     35.51 o 
   8  10   0      287.96      246.13     72.97 o 
  10  10   0      253.70      348.32     55.31 o 
  12  10   0        9.01       55.22     64.46 o 
   2  11   0      152.72      175.49     48.68 o 
   4  11   0        3.85       -8.25     36.60 o 
   6  11   0      501.01      518.41     66.32 o 
   8  11   0       17.03       13.91     39.08 o 
   0  12   0       12.22      -79.37     52.91 o 
   1   1   1     4095.49     3979.25     41.67 o 
   2   1   1    22060.28    21732.75    191.93 o 
   3   1   1     2305.09     2265.16     24.81 o 
   4   1   1    27709.06    25720.51    291.99 o 
   5   1   1       18.40        7.64      5.52 o 
   6   1   1     7601.12     7084.60     73.01 o 
   7   1   1     2171.55     2329.59     33.02 o 
   8   1   1      400.76      346.20     14.39 o 
   9   1   1      930.50     1129.83     24.94 o 
  10   1   1       38.67       58.57      9.03 o 
  11   1   1      820.21      893.97     26.94 o 
  12   1   1     1452.52     1469.21     33.91 o 
  13   1   1      706.54      690.38     25.40 o 
  14   1   1     4990.62     5003.20     69.26 o 
  15   1   1       79.02       79.92     13.80 o 
  16   1   1        2.41       -8.30     11.89 o 
  17   1   1     1170.72     1131.16     59.10 o 
  18   1   1      122.80      121.20     28.12 o 
  19   1   1      204.44      200.30     32.28 o 
  20   1   1       54.15       24.68     26.70 o 
  21   1   1      124.55      188.76     35.10 o 
  22   1   1        0.42       19.97     29.56 o 
   0   2   1     6290.07     6306.41     80.88 o 
   1   2   1     5887.38     5953.30     58.08 o 
   2   2   1    36123.68    36845.29    325.97 o 
   3   2   1     7482.48     7415.09     68.46 o 
   4   2   1     5470.68     5501.74     58.12 o 
   5   2   1      162.68      174.48     10.03 o 
   6   2   1      257.24      362.73     12.54 o 
   7   2   1     4890.72     5236.77     56.04 o 
   8   2   1     1763.47     1676.52     27.56 o 
   9   2   1      439.28      428.77     16.12 o 
  10   2   1       67.62       45.50      9.45 o 
  11   2   1      555.20      591.26     26.03 o 
  12   2   1      828.54      850.46     27.65 o 
  13   2   1       40.31       36.52     10.14 o 
  14   2   1        2.06       -6.28      7.69 o 
  15   2   1      296.63      280.95     19.76 o 
  16   2   1       44.30       30.08     14.36 o 
  17   2   1      589.68      508.08     33.81 o 
  18   2   1     1456.88     1528.99     85.28 o 
  19   2   1       73.45       45.56     26.49 o 
  20   2   1     1697.51     1965.78     84.47 o 
  21   2   1        9.60      -24.07     26.25 o 
  22   2   1      310.27      289.28     41.51 o 
   1   3   1       29.62       25.16      5.52 o 
   2   3   1       11.10       23.29      5.60 o 
   3   3   1        1.36        3.08      5.50 o 
   4   3   1      122.36      143.45      9.00 o 
   5   3   1       89.48       74.98      8.03 o 
   6   3   1      956.09     1116.70     24.10 o 
   7   3   1      114.84      147.14     12.56 o 
   8   3   1     3362.48     3455.41     47.96 o 
   9   3   1        8.48        4.86      8.75 o 
  10   3   1      740.53      850.47     23.81 o 
  11   3   1       33.00       23.48     11.37 o 
  12   3   1      196.42      189.74     15.38 o 
  13   3   1        0.06        3.14      9.44 o 
  14   3   1      741.98      774.52     35.22 o 
  15   3   1     2073.42     1985.24     44.71 o 
  16   3   1      133.77      120.11     18.04 o 
  17   3   1      223.07      241.49     28.34 o 
  18   3   1      235.70      256.72     28.78 o 
  19   3   1       55.18       81.96     27.45 o 
  20   3   1        8.76       14.10     26.82 o 
  21   3   1       26.19      -17.75     28.36 o 
   0   4   1     7836.36     8035.76    108.85 o 
   1   4   1      971.49      901.71     17.36 o 
   2   4   1      338.58      257.79     13.62 o 
   3   4   1      368.51      376.70     16.55 o 
   4   4   1     2030.95     2067.83     29.74 o 
   5   4   1     1103.03     1209.03     26.27 o 
   6   4   1     2303.19     2487.65     35.50 o 
   7   4   1     1098.23     1293.85     26.15 o 
   8   4   1      697.75      659.06     23.69 o 
   9   4   1        3.07       27.99      8.78 o 
  10   4   1      864.42      707.72     26.00 o 
  11   4   1        1.48       -8.26     11.80 o 
  12   4   1     3705.02     3491.32     52.38 o 
  13   4   1       94.51      121.24     15.86 o 
  14   4   1      329.17      335.01     22.74 o 
  15   4   1        2.46       11.10     14.65 o 
  16   4   1      353.93      300.47     26.61 o 
  17   4   1       67.47       54.66     20.80 o 
  18   4   1     1382.37     1405.83     69.67 o 
  19   4   1        3.79       16.98     26.12 o 
  20   4   1     2529.95     2855.63    103.46 o 
  21   4   1        1.87      -20.52     27.37 o 
   1   5   1      408.41      450.10     15.26 o 
   2   5   1     1004.16     1184.69     22.13 o 
   3   5   1        9.87       -4.60      7.12 o 
   4   5   1       36.78       20.85      5.96 o 
   5   5   1        0.05        3.14      8.19 o 
   6   5   1      769.20      746.72     29.93 o 
   7   5   1      181.67      165.08     13.59 o 
   8   5   1        9.99       16.18     10.70 o 
   9   5   1       71.92       56.36     12.97 o 
  10   5   1        0.08       -1.27     12.02 o 
  11   5   1       11.66        4.05     10.57 o 
  12   5   1     1418.31     1452.44     44.22 o 
  13   5   1        8.69        2.46     14.46 o 
  14   5   1       29.57       41.46     14.65 o 
  15   5   1      704.92      735.40     36.11 o 
  16   5   1     5189.75     5348.48     90.85 o 
  17   5   1      367.28      327.49     29.99 o 
  18   5   1     1384.91     1588.60    102.54 o 
  19   5   1      358.36      348.87     37.67 o 
  20   5   1       75.84       49.86     35.71 o 
   0   6   1       33.86       48.85     16.81 o 
   1   6   1     1119.83     1189.13     25.88 o 
   2   6   1       13.22       18.63      8.72 o 
   3   6   1       28.45        9.05      8.65 o 
   4   6   1       21.34       33.68      9.80 o 
   5   6   1       92.43      120.31     14.19 o 
   6   6   1     1077.72     1099.33     29.18 o 
   7   6   1     1464.77     1583.43     32.71 o 
   8   6   1        9.72        8.66     12.38 o 
   9   6   1       64.13       52.38     13.51 o 
  10   6   1      718.69      629.36     31.65 o 
  11   6   1      949.17      956.78     30.34 o 
  12   6   1      292.69      268.76     21.32 o 
  13   6   1       85.11       67.97     15.52 o 
  14   6   1      189.41      181.13     23.13 o 
  15   6   1      866.78      814.65     42.93 o 
  16   6   1       38.63       67.64     24.34 o 
  17   6   1       18.37       47.43     27.10 o 
  18   6   1       40.27       45.55     29.29 o 
  19   6   1       23.70      -11.49     32.56 o 
   1   7   1     2072.96     2278.57     36.77 o 
   2   7   1     1851.95     1881.44     33.14 o 
   3   7   1        6.71        1.63     11.28 o 
   4   7   1     4072.43     4052.24     63.15 o 
   5   7   1        1.62      -17.78     11.85 o 
   6   7   1     6262.81     6179.57     86.26 o 
   7   7   1      528.45      514.45     29.67 o 
   8   7   1      584.20      535.55     27.95 o 
   9   7   1     1147.22     1181.79     39.34 o 
  10   7   1      168.48      162.34     20.56 o 
  11   7   1      172.77      162.71     21.12 o 
  12   7   1     2637.46     2640.66     62.42 o 
  13   7   1      132.87      181.79     22.84 o 
  14   7   1      931.91      977.74     47.11 o 
  15   7   1        0.24      -18.66     23.46 o 
  16   7   1     1027.36      961.40     57.00 o 
  17   7   1      753.36      741.56     60.74 o 
  18   7   1      138.71      154.82     37.69 o 
   0   8   1     2341.27     2275.75     69.10 o 
   1   8   1      790.79      741.72     35.59 o 
   2   8   1     4364.92     4520.66     82.74 o 
   3   8   1        0.87      -16.49     15.31 o 
   4   8   1      314.87      270.07     21.83 o 
   5   8   1      124.74      142.46     18.44 o 
   6   8   1      462.51      445.60     32.07 o 
   7   8   1       74.41       70.82     17.39 o 
   8   8   1      774.08      758.32     34.55 o 
   9   8   1      733.70      774.69     44.90 o 
  10   8   1      559.20      618.53     37.08 o 
  11   8   1        2.82       -7.92     22.74 o 
  12   8   1       87.83       89.21     21.05 o 
  13   8   1        0.79       40.72     22.12 o 
  14   8   1      249.85      266.37     35.38 o 
  15   8   1       32.13       25.34     41.45 o 
  16   8   1      198.32      165.58     35.78 o 
   1   9   1       83.48       96.35     25.90 o 
   2   9   1        0.64       17.07     22.39 o 
   3   9   1       72.55       35.84     24.57 o 
   4   9   1       35.18       29.55     25.62 o 
   5   9   1       12.58       37.65     22.95 o 
   6   9   1     1094.43     1019.62     52.92 o 
   7   9   1     1202.06     1225.91     59.33 o 
   8   9   1        4.27       36.68     20.02 o 
   9   9   1       10.57       -9.66     22.66 o 
  10   9   1       54.89       22.48     23.01 o 
  11   9   1       37.68       51.89     25.12 o 
  12   9   1      139.32      125.09     29.57 o 
  13   9   1        9.15       13.73     26.30 o 
  14   9   1       41.05       10.02     31.57 o 
   0  10   1     2605.52     2512.83    142.86 o 
   1  10   1      459.46      498.88     43.93 o 
   2  10   1      667.72      706.09     49.62 o 
   3  10   1      239.94      264.23     35.30 o 
   4  10   1      292.85      363.05     38.04 o 
   5  10   1        1.37       10.48     22.95 o 
   6  10   1        0.09      -30.43     22.02 o 
   7  10   1      684.98      623.18     49.34 o 
   8  10   1      467.57      394.99     78.99 o 
   9  10   1        2.99        9.61     25.53 o 
  10  10   1      701.38      661.61     51.54 o 
  11  10   1       14.31       -9.06     42.41 o 
  12  10   1      863.65      973.30     71.37 o 
   1  11   1        2.94       17.76     27.09 o 
   2  11   1        1.47      -33.45     29.69 o 
   3  11   1       29.28       44.87     32.21 o 
   4  11   1       26.87      -14.87     25.53 o 
   5  11   1      317.25      276.60     38.02 o 
   6  11   1      396.00      411.37     50.69 o 
   7  11   1       62.15       71.98     30.05 o 
   8  11   1      207.25      188.09     35.83 o 
   9  11   1       18.47       17.10     32.69 o 
   0  12   1      951.04      879.97     88.76 o 
   0   0   2    16590.65    15810.80    259.23 o 
   1   0   2      659.45      581.44     13.00 o 
   2   0   2    10730.43    10723.35    179.68 o 
   3   0   2     2038.95     1889.12     29.53 o 
   4   0   2     5801.95     5570.94     73.97 o 
   5   0   2      820.02      914.92     22.94 o 
   6   0   2     5152.16     5196.00     73.87 o 
   7   0   2     8597.11     9320.31    123.38 o 
   8   0   2    14185.85    14051.40    179.71 o 
   9   0   2     4032.87     4424.78     71.50 o 
  10   0   2     4125.94     4101.96     69.79 o 
  11   0   2       52.47       62.75     14.15 o 
  12   0   2      843.17      824.21     33.31 o 
  13   0   2     6334.30     6319.41    103.34 o 
  14   0   2     1975.03     1908.25     51.96 o 
  15   0   2     1558.81     1445.87     66.23 o 
  16   0   2     1863.76     1857.09     64.56 o 
  17   0   2      253.76      236.80     30.61 o 
  18   0   2      985.58      800.64     68.30 o 
  19   0   2      571.56      519.42     61.47 o 
  20   0   2       58.86       89.00     40.56 o 
  21   0   2      784.53      675.28     73.00 o 
  22   0   2      114.62      147.82     51.36 o 
   1   1   2    11832.13    11614.52    105.02 o 
   2   1   2     7948.77     7984.14     74.26 o 
   3   1   2     3940.24     3882.24     40.89 o 
   4   1   2     2631.11     2723.07     32.62 o 
   5   1   2     5346.00     5223.76     53.11 o 
   6   1   2     3169.36     3169.38     36.49 o 
   7   1   2      159.38      206.28     10.14 o 
   8   1   2     2780.87     3112.07     41.91 o 
   9   1   2      649.63      706.24     19.78 o 
  10   1   2       30.30       50.85      9.15 o 
  11   1   2       79.95       66.21     10.54 o 
  12   1   2     1588.89     1516.95     30.74 o 
  13   1   2      131.37      134.04     13.88 o 
  14   1   2      584.60      600.77     22.91 o 
  15   1   2      207.78      167.25     17.29 o 
  16   1   2        5.29       14.76     11.73 o 
  17   1   2      404.15      310.94     28.77 o 
  18   1   2      351.88      365.94     31.07 o 
  19   1   2       33.24      -18.20     31.00 o 
  20   1   2        0.84      -32.47     23.60 o 
  21   1   2       28.10        8.37     27.22 o 
  22   1   2       46.04       83.98     33.94 o 
   0   2   2    24127.60    23551.43    325.03 o 
   1   2   2    14654.82    14567.10    124.01 o 
   2   2   2    10797.76    11093.22    123.10 o 
   3   2   2     2534.65     2634.10     32.29 o 
   4   2   2     4941.96     4679.98     47.68 o 
   5   2   2      337.62      359.48     12.02 o 
   6   2   2      594.14      653.18     16.10 o 
   7   2   2     1581.88     1669.20     26.43 o 
   8   2   2       13.24       36.23      8.19 o 
   9   2   2       11.90       16.70      8.05 o 
  10   2   2      284.38      301.60     16.08 o 
  11   2   2      190.99      187.93     14.84 o 
  12   2   2      367.39      336.00     19.12 o 
  13   2   2      550.94      521.05     21.60 o 
  14   2   2       29.74        6.25     12.11 o 
  15   2   2      231.00      184.86     22.88 o 
  16   2   2      149.42       71.70     18.68 o 
  17   2   2        0.26        4.07     18.40 o 
  18   2   2       52.93       25.18     21.57 o 
  19   2   2      270.88      289.38     36.44 o 
  20   2   2      271.74      296.34     37.87 o 
  21   2   2      120.03      161.29     34.57 o 
  22   2   2      586.46      609.92     52.28 o 
   1   3   2     3783.06     3561.53     39.92 o 
   2   3   2      622.14      570.22     13.07 o 
   3   3   2        8.88        6.94      4.32 o 
   4   3   2      440.86      571.29     22.85 o 
   5   3   2        4.98        1.09      6.32 o 
   6   3   2      992.70      840.29     21.01 o 
   7   3   2     6523.25     7026.19     72.57 o 
   8   3   2      777.56      742.72     22.62 o 
   9   3   2     1037.38     1127.43     25.74 o 
  10   3   2        1.08       11.97     10.73 o 
  11   3   2     1005.84     1020.26     29.26 o 
  12   3   2      203.56      201.28     16.10 o 
  13   3   2      611.39      605.04     26.69 o 
  14   3   2     4892.88     4938.79     66.09 o 
  15   3   2        8.75      -15.68     10.45 o 
  16   3   2     3331.00     3465.58     74.17 o 
  17   3   2       97.55       89.86     22.56 o 
  18   3   2     2425.39     2479.06     65.96 o 
  19   3   2      521.72      548.23     38.41 o 
  20   3   2       52.50       50.28     34.04 o 
  21   3   2        1.08        0.95     39.13 o 
   0   4   2       15.24       46.92      8.74 o 
   1   4   2      800.69      778.70     22.14 o 
   2   4   2       41.12       25.92      6.18 o 
   3   4   2      446.46      377.23     12.86 o 
   4   4   2     1232.00     1244.44     24.02 o 
   5   4   2      460.23      483.28     16.18 o 
   6   4   2      677.15      757.47     19.99 o 
   7   4   2      644.58      677.92     26.82 o 
   8   4   2      123.69      131.18     11.37 o 
   9   4   2      134.21      126.83     13.89 o 
  10   4   2      224.56      230.33     16.19 o 
  11   4   2       97.97      100.40     14.52 o 
  12   4   2      198.65      246.93     18.05 o 
  13   4   2      187.12      178.58     17.39 o 
  14   4   2     2614.15     2577.68     50.78 o 
  15   4   2        9.30        4.79     15.41 o 
  16   4   2        1.93        3.62     13.31 o 
  17   4   2       20.08        7.00     19.20 o 
  18   4   2      351.63      315.92     31.66 o 
  19   4   2       39.69       48.85     24.40 o 
  20   4   2      353.46      458.67     66.87 o 
  21   4   2       51.31       89.41     32.39 o 
   1   5   2     1517.27     1798.80     29.60 o 
   2   5   2      427.06      379.19     15.69 o 
   3   5   2        0.06        6.52      7.64 o 
   4   5   2      119.23       93.45      9.68 o 
   5   5   2      738.20      658.36     22.49 o 
   6   5   2       66.40       38.54     12.91 o 
   7   5   2      314.87      321.98     16.30 o 
   8   5   2      329.75      373.05     18.31 o 
   9   5   2       58.32       61.91     12.40 o 
  10   5   2      982.51      934.14     36.49 o 
  11   5   2       50.54       31.26     13.84 o 
  12   5   2      933.49      913.24     29.99 o 
  13   5   2      470.92      435.18     22.84 o 
  14   5   2     3279.01     3234.47     59.22 o 
  15   5   2     1247.03     1294.53     41.63 o 
  16   5   2     3310.80     3543.75     65.21 o 
  17   5   2       25.02       36.18     20.83 o 
  18   5   2      757.83      745.23     72.00 o 
  19   5   2       60.85       27.60     28.75 o 
  20   5   2       52.34       30.38     34.77 o 
   0   6   2    10506.06    10229.89    142.39 o 
   1   6   2     2546.28     2786.37     38.63 o 
   2   6   2     3669.77     3794.77     47.75 o 
   3   6   2      937.70      816.37     21.52 o 
   4   6   2      987.16     1035.72     26.18 o 
   5   6   2     1552.51     1566.46     30.12 o 
   6   6   2       47.50       19.87     11.32 o 
   7   6   2      940.28      861.33     36.78 o 
   8   6   2     4272.09     4322.10     58.16 o 
   9   6   2      160.09      188.46     17.10 o 
  10   6   2       77.40       72.98     14.76 o 
  11   6   2       78.93       65.90     14.10 o 
  12   6   2      969.26      980.10     38.34 o 
  13   6   2       40.11       16.58     17.52 o 
  14   6   2       91.64       69.72     19.95 o 
  15   6   2      216.26      272.48     26.47 o 
  16   6   2        1.22      -17.94     21.39 o 
  17   6   2       58.16       58.38     25.84 o 
  18   6   2      402.54      408.65     49.33 o 
  19   6   2      339.91      410.44     64.06 o 
   1   7   2        8.02       -1.97     11.04 o 
   2   7   2       62.72       53.28     12.54 o 
   3   7   2      271.78      285.69     19.25 o 
   4   7   2     1244.07     1265.54     37.07 o 
   5   7   2       37.22       41.90     13.74 o 
   6   7   2      807.95      852.85     45.70 o 
   7   7   2      422.26      395.95     26.94 o 
   8   7   2     2986.84     3043.88     57.64 o 
   9   7   2     3158.26     3394.66     68.84 o 
  10   7   2       22.71        9.40     14.75 o 
  11   7   2        0.25       -8.63     14.41 o 
  12   7   2       39.96       63.52     18.78 o 
  13   7   2       21.63       12.41     19.79 o 
  14   7   2       27.04        9.03     20.85 o 
  15   7   2       42.34       45.31     22.74 o 
  16   7   2       86.18      109.02     31.69 o 
  17   7   2       29.88       50.08     29.97 o 
  18   7   2      964.37     1046.17     73.02 o 
   0   8   2     2673.48     2657.95    105.14 o 
   1   8   2       38.03        9.25     14.87 o 
   2   8   2     3239.19     3397.19     61.52 o 
   3   8   2      359.52      434.93     31.96 o 
   4   8   2      446.92      520.50     50.47 o 
   5   8   2     3524.94     3504.62    108.58 o 
   6   8   2       12.50        5.39     14.03 o 
   7   8   2       32.33       34.78     16.04 o 
   8   8   2      787.03      778.12     42.87 o 
   9   8   2      317.87      317.45     28.58 o 
  10   8   2      931.84      985.36     40.66 o 
  11   8   2       12.78       -1.09     19.05 o 
  12   8   2      219.08      207.35     34.68 o 
  13   8   2      109.26      132.60     29.47 o 
  14   8   2       11.82      -28.36     28.80 o 
  15   8   2      445.44      545.41     46.87 o 
  16   8   2      349.00      341.39     44.33 o 
   1   9   2     1011.89      956.31     58.44 o 
   2   9   2      494.34      479.77     43.58 o 
   3   9   2       83.39       72.92     24.28 o 
   4   9   2     2274.38     2410.43     73.33 o 
   5   9   2      401.38      375.23     36.60 o 
   6   9   2     2891.48     2941.04     70.59 o 
   7   9   2        0.04       50.88     22.46 o 
   8   9   2      692.72      733.24     54.51 o 
   9   9   2      157.18      185.33     25.98 o 
  10   9   2       44.55       77.61     23.09 o 
  11   9   2       80.97       82.95     23.89 o 
  12   9   2       22.18        8.50     36.98 o 
  13   9   2      210.29      187.03     34.48 o 
  14   9   2      428.65      470.96     94.79 o 
   0  10   2       65.74       97.92     40.02 o 
   1  10   2       94.80       53.55     26.94 o 
   2  10   2       14.08       -8.51     22.76 o 
   3  10   2        2.96      -31.56     21.04 o 
   4  10   2        8.44        6.12     23.47 o 
   5  10   2       27.77       12.75     24.06 o 
   6  10   2      107.70       71.04     27.22 o 
   7  10   2       72.75       91.50     28.49 o 
   8  10   2      147.16      149.91     31.64 o 
   9  10   2      160.06      165.03     33.04 o 
  10  10   2      144.56      160.11     32.94 o 
  11  10   2        5.38      -41.09     27.39 o 
  12  10   2        1.04       -0.68     50.83 o 
   1  11   2      187.72      239.53     36.19 o 
   2  11   2      135.72      118.94     32.84 o 
   3  11   2       35.10       -7.09     26.35 o 
   4  11   2       57.91       53.93     38.41 o 
   5  11   2       73.48       76.20     29.91 o 
   6  11   2     1112.87     1147.84     67.89 o 
   7  11   2      159.98      178.96     35.22 o 
   8  11   2      687.42      712.30     71.30 o 
   1   1   3       24.90       43.02      5.19 o 
   2   1   3    20707.01    19855.75    177.27 o 
   3   1   3     4986.93     5213.76     56.75 o 
   4   1   3     3546.46     3334.77     35.41 o 
   5   1   3      122.66      150.35      7.83 o 
   6   1   3     3549.55     3306.75     37.58 o 
   7   1   3       13.63       44.60      8.04 o 
   8   1   3     2298.44     2278.01     31.87 o 
   9   1   3      734.07      773.04     29.66 o 
  10   1   3       21.94       27.73      8.57 o 
  11   1   3      230.05      224.33     13.60 o 
  12   1   3     1202.87     1073.66     26.80 o 
  13   1   3     3061.74     2935.84     44.58 o 
  14   1   3      637.01      647.35     26.53 o 
  15   1   3      915.40      943.33     36.43 o 
  16   1   3       28.51        6.17     14.69 o 
  17   1   3     1187.37     1228.38     45.70 o 
  18   1   3      103.54       79.05     19.12 o 
  19   1   3       42.02       48.63     21.98 o 
  20   1   3        0.67       13.87     25.99 o 
  21   1   3       65.68      120.28     33.52 o 
  22   1   3      160.88      164.73     36.35 o 
   0   2   3    21644.22    21159.13    250.51 o 
   1   2   3    32554.17    31374.10    279.31 o 
   2   2   3     7869.39     7953.52     72.05 o 
   3   2   3     2268.69     2214.76     41.51 o 
   4   2   3     1275.80     1281.51     20.12 o 
   5   2   3     3673.56     3590.38     40.16 o 
   6   2   3      597.81      541.26     18.46 o 
   7   2   3     4824.13     5076.50     58.86 o 
   8   2   3     6570.15     6887.72     76.35 o 
   9   2   3      628.43      822.43     21.15 o 
  10   2   3     4611.21     4662.22     55.98 o 
  11   2   3     1110.59     1060.25     26.99 o 
  12   2   3     2117.29     2086.44     37.01 o 
  13   2   3     2224.95     2121.03     39.56 o 
  14   2   3      318.93      305.15     21.29 o 
  15   2   3       13.11        0.09     13.31 o 
  16   2   3      551.60      474.02     28.19 o 
  17   2   3      540.16      597.77     32.27 o 
  18   2   3      288.46      300.33     29.71 o 
  19   2   3      308.16      374.10     55.30 o 
  20   2   3      892.55      853.69     53.72 o 
  21   2   3       39.18       35.37     29.96 o 
  22   2   3       70.90       31.11     31.51 o 
   1   3   3      625.54      719.40     17.98 o 
   2   3   3     3886.15     3990.99     44.38 o 
   3   3   3      982.29      947.16     21.12 o 
   4   3   3      397.65      462.65     14.57 o 
   5   3   3      303.57      238.08     11.85 o 
   6   3   3      324.89      370.79     14.04 o 
   7   3   3      348.60      374.26     14.65 o 
   8   3   3        6.89       10.11      8.34 o 
   9   3   3        3.05        6.09      8.95 o 
  10   3   3      741.96      852.52     24.63 o 
  11   3   3        2.35       -3.99     10.97 o 
  12   3   3      310.20      292.65     25.16 o 
  13   3   3     2589.24     2555.61     47.29 o 
  14   3   3     1607.47     1511.81     41.04 o 
  15   3   3      338.60      367.93     23.48 o 
  16   3   3        0.34       40.44     17.02 o 
  17   3   3       66.71       27.19     23.00 o 
  18   3   3        5.72        5.85     20.17 o 
  19   3   3        9.57       -5.73     20.23 o 
  20   3   3        0.05      -38.11     25.41 o 
  21   3   3        0.00      -32.15     26.10 o 
   0   4   3      897.24     1053.03     28.84 o 
   1   4   3     5331.62     5311.92     54.62 o 
   2   4   3     1283.57     1408.06     21.91 o 
   3   4   3    10687.86    10862.52    101.25 o 
   4   4   3        0.40       -9.67      6.45 o 
   5   4   3      219.35      250.81     12.33 o 
   6   4   3     1246.13     1329.38     27.15 o 
   7   4   3        1.59        6.61      8.57 o 
   8   4   3      306.72      290.34     15.46 o 
   9   4   3      768.32      805.64     26.26 o 
  10   4   3      759.55      695.53     23.81 o 
  11   4   3      105.49      128.54     15.90 o 
  12   4   3     2170.96     2075.63     39.99 o 
  13   4   3       16.11       38.59     15.53 o 
  14   4   3       47.54       70.15     16.44 o 
  15   4   3        2.30      -21.91     14.61 o 
  16   4   3      435.22      426.67     33.38 o 
  17   4   3      182.95      199.27     29.50 o 
  18   4   3      535.72      606.95     39.98 o 
  19   4   3      315.53      345.36     33.82 o 
  20   4   3     1662.19     1571.57     72.25 o 
  21   4   3      239.13      252.35     39.78 o 
   1   5   3     1589.75     1760.35     26.67 o 
   2   5   3      381.42      332.27     13.39 o 
   3   5   3     3513.11     3737.05     45.12 o 
   4   5   3        0.44       22.27      8.03 o 
   5   5   3     2392.73     2271.00     36.94 o 
   6   5   3      928.57      895.44     26.09 o 
   7   5   3      210.70      222.30     14.73 o 
   8   5   3      322.90      335.74     19.16 o 
   9   5   3      336.79      342.19     23.84 o 
  10   5   3     1534.05     1566.50     34.25 o 
  11   5   3      426.41      432.39     21.69 o 
  12   5   3       91.38       87.77     15.45 o 
  13   5   3      830.33      839.19     32.61 o 
  14   5   3     2322.92     2415.73     73.33 o 
  15   5   3      388.76      406.32     35.11 o 
  16   5   3      387.78      426.18     27.93 o 
  17   5   3     1058.49     1022.50     55.04 o 
  18   5   3      343.08      291.46     37.58 o 
  19   5   3       17.97        3.61     34.94 o 
  20   5   3       26.85       36.91     30.56 o 
   0   6   3     3715.23     4311.16     72.66 o 
   1   6   3     4819.02     4985.75     57.11 o 
   2   6   3      116.35      101.45     10.20 o 
   3   6   3      166.22      165.05     15.81 o 
   4   6   3       56.86       39.70     11.28 o 
   5   6   3      333.39      345.01     16.56 o 
   6   6   3       29.86        8.29      9.92 o 
   7   6   3        3.28       -4.82     10.91 o 
   8   6   3      937.23      948.67     37.91 o 
   9   6   3        2.18       -9.39     13.74 o 
  10   6   3        0.40       -1.91      9.66 o 
  11   6   3      275.63      267.58     23.10 o 
  12   6   3        3.59       18.30     14.56 o 
  13   6   3        2.07        9.21     16.63 o 
  14   6   3       48.30       75.00     19.82 o 
  15   6   3      295.80      269.08     26.67 o 
  16   6   3      852.72      909.45     42.24 o 
  17   6   3        7.98      -11.00     25.88 o 
  18   6   3      201.18      235.64     65.15 o 
  19   6   3      325.78      444.99     53.37 o 
   1   7   3      198.21      239.41     19.73 o 
   2   7   3     1086.68     1024.56     37.93 o 
   3   7   3      346.06      339.68     19.39 o 
   4   7   3     2687.59     2627.73     46.53 o 
   5   7   3      370.07      405.05     21.78 o 
   6   7   3     3828.20     3847.02     66.18 o 
   7   7   3     2305.66     2229.62     48.97 o 
   8   7   3      104.51      118.80     16.39 o 
   9   7   3        2.26        2.17     13.79 o 
  10   7   3     1890.04     1849.30     51.61 o 
  11   7   3       76.09       97.28     19.43 o 
  12   7   3      900.79      891.65     38.95 o 
  13   7   3      121.14      124.47     21.50 o 
  14   7   3      660.11      594.13     38.82 o 
  15   7   3      234.39      265.71     36.86 o 
  16   7   3      723.73      615.99     64.45 o 
  17   7   3      983.24      984.75     65.79 o 
  18   7   3      552.65      695.22    103.14 o 
   0   8   3     9072.45     9097.62    168.44 o 
   1   8   3       26.44       16.13     15.50 o 
   2   8   3     1799.50     1823.52     44.62 o 
   3   8   3      167.01      185.68     21.91 o 
   4   8   3      158.89      168.29     20.93 o 
   5   8   3       49.28       35.00     17.87 o 
   6   8   3       87.97       54.33     19.44 o 
   7   8   3       56.60       57.22     20.33 o 
   8   8   3       71.02       49.90     19.47 o 
   9   8   3      361.70      354.58     26.63 o 
  10   8   3      738.14      730.94     35.51 o 
  11   8   3      731.14      830.39     38.49 o 
  12   8   3        0.08       36.94     20.99 o 
  13   8   3      101.36       78.57     27.80 o 
  14   8   3        5.19        1.68     24.10 o 
  15   8   3       26.68        3.70     23.54 o 
  16   8   3      160.03      121.30     34.69 o 
   1   9   3      291.75      219.94     34.62 o 
   2   9   3       18.90      -22.28     20.08 o 
   3   9   3       27.95       25.57     23.11 o 
   4   9   3       31.96       18.87     26.78 o 
   5   9   3        0.32       16.87     18.22 o 
   6   9   3      223.38      213.27     29.03 o 
   7   9   3       31.09       30.55     22.36 o 
   8   9   3      255.83      246.96     27.98 o 
   9   9   3      665.55      689.13     45.65 o 
  10   9   3       49.98       40.63     21.67 o 
  11   9   3      164.81      139.96     29.49 o 
  12   9   3       26.12       11.36     24.97 o 
  13   9   3        9.74      -34.93     23.29 o 
  14   9   3       40.28       -8.71     26.15 o 
   0  10   3      825.34      772.66     72.32 o 
   1  10   3      767.70      797.25     51.28 o 
   2  10   3     1197.38     1111.46     58.83 o 
   3  10   3      334.71      360.98     39.99 o 
   4  10   3     1529.19     1656.64     66.01 o 
   5  10   3        3.52       24.18     24.28 o 
   6  10   3     1309.00     1403.03    107.47 o 
   7  10   3      484.37      539.79     44.08 o 
   8  10   3      443.96      423.06     54.93 o 
   9  10   3      754.48      717.04    109.72 o 
  10  10   3       54.95       44.01     49.49 o 
  11  10   3      316.17      412.58     62.42 o 
  12  10   3      653.60      726.42    128.75 o 
   1  11   3       40.87        8.67     26.57 o 
   2  11   3      195.18      171.70     33.65 o 
   3  11   3      568.72      489.75     45.63 o 
   4  11   3      211.74      208.54     36.92 o 
   5  11   3      167.88      139.31     34.87 o 
   6  11   3       75.82       54.17     28.67 o 
   7  11   3        0.74      -37.64     25.09 o 
   8  11   3       18.68       28.01     29.22 o 
   0   0   4      122.38      150.24     10.61 o 
   1   0   4    28965.64    28453.94    331.33 o 
   2   0   4    73885.30    69679.23    815.38 o 
   3   0   4     1184.21     1067.77     38.69 o 
   4   0   4     8060.71     7477.48     96.27 o 
   5   0   4     4264.60     4224.75     60.88 o 
   6   0   4     2072.29     2142.74     38.06 o 
   7   0   4     3459.75     3821.97     59.87 o 
   8   0   4     1373.83     1156.82     29.50 o 
   9   0   4     1153.23     1400.88     34.23 o 
  10   0   4     1286.39     1185.56     33.46 o 
  11   0   4       47.15       57.88     13.63 o 
  12   0   4     1833.13     1860.91     46.44 o 
  13   0   4     2999.02     2947.67     69.62 o 
  14   0   4        8.93      -31.29     20.86 o 
  15   0   4     3841.34     3555.64     90.58 o 
  16   0   4      644.07      537.68     41.53 o 
  17   0   4       69.92       51.65     25.30 o 
  18   0   4      376.55      362.96     39.64 o 
  19   0   4     1282.66     1323.00     65.75 o 
  20   0   4       95.35       63.66     70.32 o 
  21   0   4     1384.95     1508.14    103.37 o 
  22   0   4        3.28      -21.16     40.48 o 
   1   1   4    14465.49    14428.44    131.27 o 
   2   1   4     5952.51     5977.65     59.42 o 
   3   1   4     2344.34     2273.51     30.62 o 
   4   1   4    12899.00    12900.05    112.88 o 
   5   1   4     5709.57     5293.49     52.58 o 
   6   1   4     6007.35     5978.83     59.41 o 
   7   1   4     2422.63     2551.45     35.93 o 
   8   1   4     1380.34     1469.14     24.21 o 
   9   1   4     1191.09     1221.31     23.20 o 
  10   1   4      890.99      844.85     39.31 o 
  11   1   4      620.42      653.93     25.54 o 
  12   1   4       71.12       74.47     11.56 o 
  13   1   4     1522.85     1616.90     32.63 o 
  14   1   4     2392.75     2454.66     46.65 o 
  15   1   4      298.38      328.56     24.17 o 
  16   1   4        3.66        9.56     15.06 o 
  17   1   4      540.35      490.50     29.53 o 
  18   1   4      523.97      539.41     31.95 o 
  19   1   4       33.76        5.22     20.15 o 
  20   1   4       67.90      109.85     30.99 o 
  21   1   4       66.29       32.92     29.03 o 
  22   1   4       27.06       21.39     31.93 o 
   0   2   4    43791.90    42729.50    497.21 o 
   1   2   4      596.91      514.66     21.12 o 
   2   2   4     6928.72     6472.03     66.12 o 
   3   2   4      495.56      468.23     13.87 o 
   4   2   4       48.91       12.41      6.09 o 
   5   2   4     2243.57     2352.49     41.52 o 
   6   2   4     3790.22     4048.31     48.50 o 
   7   2   4     4540.13     4963.27     54.23 o 
   8   2   4      293.53      333.26     13.72 o 
   9   2   4     2865.28     2847.24     44.54 o 
  10   2   4       54.17       56.70     10.11 o 
  11   2   4       57.03       31.59     10.77 o 
  12   2   4     1677.53     1602.66     37.17 o 
  13   2   4     1007.18      963.72     31.85 o 
  14   2   4     1734.82     1809.23     41.56 o 
  15   2   4      933.84      962.87     37.24 o 
  16   2   4       16.28        1.98     15.99 o 
  17   2   4      124.63      115.84     20.31 o 
  18   2   4       41.69       36.34     18.41 o 
  19   2   4      543.00      505.73     41.45 o 
  20   2   4      181.33      297.40     37.73 o 
  21   2   4      136.84       94.04     32.34 o 
  22   2   4      104.81       79.06     32.82 o 
   1   3   4    12748.06    13055.25    125.15 o 
   2   3   4     3948.02     4325.84     49.87 o 
   3   3   4        3.41       26.44      5.96 o 
   4   3   4     1495.94     1427.32     25.92 o 
   5   3   4     8357.52     8633.60     89.41 o 
   6   3   4     4856.48     4774.28     53.16 o 
   7   3   4      820.55      778.94     25.45 o 
   8   3   4     2385.44     2390.40     35.65 o 
   9   3   4     1729.05     1810.13     31.45 o 
  10   3   4      305.67      321.26     17.90 o 
  11   3   4      617.31      576.50     23.21 o 
  12   3   4      460.68      488.37     21.18 o 
  13   3   4      291.64      263.42     23.95 o 
  14   3   4        2.40       -5.08     13.99 o 
  15   3   4     2816.12     2767.48     53.00 o 
  16   3   4     1486.89     1445.34     44.27 o 
  17   3   4      388.39      396.36     28.38 o 
  18   3   4      676.55      728.40     55.64 o 
  19   3   4      419.25      470.42     36.89 o 
  20   3   4       78.28       77.62     25.50 o 
  21   3   4       62.39       70.51     37.29 o 
   0   4   4     7480.44     8402.59    112.84 o 
   1   4   4     4008.18     3895.85     54.05 o 
   2   4   4     1652.41     1779.55     49.59 o 
   3   4   4     2237.86     2312.11     30.56 o 
   4   4   4     1769.29     1863.46     28.08 o 
   5   4   4      413.26      482.69     22.72 o 
   6   4   4       96.46       81.37     10.94 o 
   7   4   4      141.93      201.65     13.11 o 
   8   4   4      919.35      878.40     43.14 o 
   9   4   4       40.09       39.74     11.55 o 
  10   4   4       50.41       17.60     11.53 o 
  11   4   4      101.26       98.77     14.48 o 
  12   4   4      525.44      533.25     23.32 o 
  13   4   4      140.20      169.46     18.99 o 
  14   4   4      123.90      140.82     17.64 o 
  15   4   4       16.19       14.70     15.03 o 
  16   4   4       87.85       71.79     19.84 o 
  17   4   4        1.83      -23.93     15.95 o 
  18   4   4      403.27      419.17     35.32 o 
  19   4   4      247.75      271.41     32.42 o 
  20   4   4      145.71      161.95     29.79 o 
  21   4   4        2.76       11.66     31.94 o 
   1   5   4     5057.85     5349.74     60.39 o 
   2   5   4      591.93      649.16     32.62 o 
   3   5   4     3546.84     3790.05     45.30 o 
   4   5   4     1256.67     1140.09     22.78 o 
   5   5   4      383.50      401.46     15.67 o 
   6   5   4      643.89      538.15     20.64 o 
   7   5   4     1708.67     1804.46     35.32 o 
   8   5   4      466.83      510.46     22.08 o 
   9   5   4      510.98      518.31     23.17 o 
  10   5   4      782.89      858.95     27.79 o 
  11   5   4      282.33      289.91     19.22 o 
  12   5   4     1521.76     1371.99     37.65 o 
  13   5   4      505.04      503.05     27.15 o 
  14   5   4      193.96      222.26     23.22 o 
  15   5   4       31.78       27.15     16.97 o 
  16   5   4       63.51       42.38     22.05 o 
  17   5   4       10.34      -28.80     19.20 o 
  18   5   4       76.69      122.13     30.65 o 
  19   5   4       28.54       24.63     27.58 o 
  20   5   4        4.42       22.66     28.63 o 
   0   6   4       15.18       25.69     11.57 o 
   1   6   4     1919.42     1794.72     28.98 o 
   2   6   4      466.12      409.54     18.57 o 
   3   6   4     2011.88     2158.90     41.91 o 
   4   6   4        7.49        9.75     10.94 o 
   5   6   4     2561.39     2510.25     52.21 o 
   6   6   4     1300.78     1355.36     46.92 o 
   7   6   4      480.13      430.12     24.50 o 
   8   6   4     3231.79     3197.14     78.96 o 
   9   6   4      898.94      794.96     33.04 o 
  10   6   4     1271.10     1413.10     53.09 o 
  11   6   4      282.88      259.82     23.20 o 
  12   6   4      284.02      333.33     25.32 o 
  13   6   4      374.82      373.39     27.75 o 
  14   6   4       30.99        5.96     18.57 o 
  15   6   4      125.61      132.63     23.90 o 
  16   6   4      192.26      152.47     24.07 o 
  17   6   4     1485.12     1433.13     66.34 o 
  18   6   4      150.84      167.24     34.29 o 
  19   6   4      513.28      557.06     48.76 o 
   1   7   4       11.38       12.62     14.29 o 
   2   7   4       45.91       34.02     14.49 o 
   3   7   4      450.83      482.45     25.68 o 
   4   7   4      215.48      207.35     17.34 o 
   5   7   4        3.37      -19.98     13.32 o 
   6   7   4       91.11       98.14     15.69 o 
   7   7   4       31.97       65.07     15.21 o 
   8   7   4       77.87       68.17     21.40 o 
   9   7   4      518.07      493.15     25.67 o 
  10   7   4      434.96      387.28     26.27 o 
  11   7   4       11.14       -4.31     15.47 o 
  12   7   4        0.05      -25.02     16.68 o 
  13   7   4        0.05      -13.64     17.89 o 
  14   7   4       91.50       55.47     20.65 o 
  15   7   4      336.23      345.82     33.10 o 
  16   7   4      752.14      710.29     44.55 o 
  17   7   4      676.58      710.60     60.11 o 
  18   7   4        0.94       10.77     42.36 o 
   0   8   4       83.68       93.51     24.31 o 
   1   8   4      188.50      185.07     21.55 o 
   2   8   4       76.10       68.50     19.58 o 
   3   8   4      273.56      317.78     50.52 o 
   4   8   4       63.53       94.15     17.15 o 
   5   8   4     1770.07     1751.00     44.76 o 
   6   8   4      722.03      683.99     33.71 o 
   7   8   4     1812.48     1917.64     54.73 o 
   8   8   4       53.53       45.85     19.49 o 
   9   8   4       65.21       49.13     21.34 o 
  10   8   4      763.24      749.41     36.38 o 
  11   8   4      181.35      190.75     26.02 o 
  12   8   4      331.32      359.69     31.86 o 
  13   8   4      258.61      302.85     31.55 o 
  14   8   4        1.74        4.60     25.58 o 
  15   8   4      415.67      376.20     40.62 o 
  16   8   4       22.60      -27.26     32.96 o 
   1   9   4      324.41      276.00     32.88 o 
   2   9   4     1101.86      994.81     43.36 o 
   3   9   4      244.68      270.74     27.09 o 
   4   9   4      707.12      608.93     36.71 o 
   5   9   4      864.41      888.48     48.31 o 
   6   9   4     1084.94     1054.80     47.12 o 
   7   9   4        0.16       -8.08     19.31 o 
   8   9   4       22.01       16.08     20.53 o 
   9   9   4      744.51      716.07     41.51 o 
  10   9   4        4.48        8.88     23.28 o 
  11   9   4      435.90      430.38     52.31 o 
  12   9   4      253.54      289.05     35.99 o 
  13   9   4     1494.48     1518.67     83.85 o 
  14   9   4      321.92      350.57     40.89 o 
   0  10   4       90.51      123.24     42.11 o 
   1  10   4        7.59       40.04     24.89 o 
   2  10   4      362.33      298.37     36.01 o 
   3  10   4       18.43       -0.99     24.34 o 
   4  10   4        4.56      -26.03     28.91 o 
   5  10   4      561.94      593.26     46.07 o 
   6  10   4      154.58      119.78     32.26 o 
   7  10   4       57.72       62.21     27.36 o 
   8  10   4       22.99       50.38     32.13 o 
   9  10   4      129.89      156.54     49.86 o 
  10  10   4       68.12       36.43     65.69 o 
  11  10   4       23.43       55.77     34.61 o 
  12  10   4        0.00      -21.04     31.85 o 
   1  11   4      446.03      436.68     43.61 o 
   2  11   4       72.32       34.82     29.98 o 
   3  11   4      211.71      191.25     35.15 o 
   4  11   4      222.17      193.61     35.41 o 
   5  11   4       70.19       82.59     30.81 o 
   6  11   4        4.31      -20.34     26.04 o 
   7  11   4      503.07      561.15     57.07 o 
   8  11   4      249.70      233.49     38.32 o 
   1   1   5    28743.01    28644.20    254.87 o 
   2   1   5      408.42      321.47      9.87 o 
   3   1   5      340.14      308.34     17.37 o 
   4   1   5     2478.83     2431.38     29.34 o 
   5   1   5       96.74      153.57      9.55 o 
   6   1   5    10348.97    10464.24    104.11 o 
   7   1   5       26.75       -0.03      5.63 o 
   8   1   5     3392.95     3166.70     38.80 o 
   9   1   5     1473.21     1488.24     25.80 o 
  10   1   5     1254.81     1211.17     28.65 o 
  11   1   5      242.66      269.55     14.12 o 
  12   1   5      927.72      951.47     27.82 o 
  13   1   5     7927.04     7609.97     91.96 o 
  14   1   5      171.85      150.23     19.93 o 
  15   1   5     3120.50     3022.58     59.67 o 
  16   1   5      400.96      384.35     26.41 o 
  17   1   5     2557.65     2523.45     58.31 o 
  18   1   5       27.93       61.26     18.59 o 
  19   1   5     1857.66     1878.86     53.84 o 
  20   1   5      146.98      157.60     27.42 o 
  21   1   5      154.89      185.78     35.31 o 
  22   1   5      687.81      596.06     51.94 o 
   0   2   5    89108.20    86903.84   1009.91 o 
   1   2   5    19854.84    19304.99    163.97 o 
   2   2   5      595.70      622.85     12.96 o 
   3   2   5    15080.65    14809.19    138.93 o 
   4   2   5        1.89        1.49      4.85 o 
   5   2   5      899.63      854.77     18.61 o 
   6   2   5     5309.12     5705.57     64.45 o 
   7   2   5     1449.76     1597.53     25.63 o 
   8   2   5     1195.50     1092.38     22.41 o 
   9   2   5     2194.75     2185.70     33.38 o 
  10   2   5     1302.39     1138.34     25.00 o 
  11   2   5       87.56       85.51     11.53 o 
  12   2   5      863.57      920.36     30.25 o 
  13   2   5      422.26      419.02     30.16 o 
  14   2   5      897.12      849.70     34.69 o 
  15   2   5       35.95       16.98     17.52 o 
  16   2   5      452.69      477.69     29.07 o 
  17   2   5      153.49      129.48     21.33 o 
  18   2   5       22.63       12.14     17.96 o 
  19   2   5      377.39      409.62     30.50 o 
  20   2   5        3.82       -9.74     21.40 o 
  21   2   5      456.21      469.47     46.81 o 
   1   3   5      145.38      114.94      8.55 o 
   2   3   5    13689.29    14003.26    134.58 o 
   3   3   5      520.03      546.36     14.46 o 
   4   3   5       13.12       34.42      6.29 o 
   5   3   5      263.52      330.04     13.44 o 
   6   3   5     2127.34     2253.48     32.42 o 
   7   3   5      425.60      458.10     18.06 o 
   8   3   5      137.60      198.90     13.60 o 
   9   3   5       86.10       99.05     12.47 o 
  10   3   5     1378.02     1349.77     29.00 o 
  11   3   5      127.39      150.85     14.36 o 
  12   3   5     2583.02     2530.63     47.55 o 
  13   3   5       62.96       61.13     16.32 o 
  14   3   5        5.84        1.10     14.18 o 
  15   3   5      100.57       85.77     19.35 o 
  16   3   5      457.76      433.10     28.82 o 
  17   3   5      940.62      858.15     38.83 o 
  18   3   5      297.41      305.05     27.24 o 
  19   3   5       54.08       44.42     23.44 o 
  20   3   5       32.90       19.70     23.73 o 
  21   3   5      142.50      146.45     35.07 o 
   0   4   5     2297.57     2708.66     61.38 o 
   1   4   5    11835.39    12129.65    120.84 o 
   2   4   5     1367.49     1496.50     27.19 o 
   3   4   5      121.88       73.94      9.70 o 
   4   4   5      824.44      930.17     19.59 o 
   5   4   5     4597.53     4919.48     69.27 o 
   6   4   5      223.56      305.76     14.95 o 
   7   4   5     1624.39     1590.37     32.49 o 
   8   4   5      354.84      285.15     17.29 o 
   9   4   5      237.05      231.68     15.41 o 
  10   4   5     2813.73     2926.87     44.75 o 
  11   4   5     2810.38     2887.25     46.05 o 
  12   4   5      456.09      420.83     29.12 o 
  13   4   5      288.04      232.20     22.74 o 
  14   4   5     2391.96     2308.54     48.32 o 
  15   4   5      710.84      629.21     30.42 o 
  16   4   5       68.10       58.19     19.64 o 
  17   4   5        3.05        9.16     18.45 o 
  18   4   5       90.99       94.41     22.18 o 
  19   4   5      832.60      965.84     50.46 o 
  20   4   5       62.61       23.20     27.15 o 
   1   5   5      625.45      724.13     20.01 o 
   2   5   5      455.38      508.44     21.42 o 
   3   5   5     2663.45     2739.58     41.97 o 
   4   5   5      584.66      635.20     21.63 o 
   5   5   5       64.34       52.65      9.61 o 
   6   5   5     1063.37     1060.34     43.15 o 
   7   5   5     1295.10     1230.40     33.85 o 
   8   5   5       54.75       75.48     12.86 o 
   9   5   5       93.15      101.28     13.97 o 
  10   5   5     1202.13     1293.11     34.61 o 
  11   5   5     1642.32     1641.78     36.23 o 
  12   5   5      347.05      338.53     22.85 o 
  13   5   5      333.72      352.07     23.71 o 
  14   5   5     2427.49     2389.01     57.25 o 
  15   5   5       68.47      100.95     21.39 o 
  16   5   5      102.60      171.60     26.91 o 
  17   5   5      419.02      414.63     34.02 o 
  18   5   5      460.52      453.33     42.43 o 
  19   5   5      293.04      341.94     40.48 o 
  20   5   5       11.37      -18.46     28.14 o 
   0   6   5       15.00       -2.86     16.53 o 
   1   6   5      441.62      444.58     19.40 o 
   2   6   5      683.20      775.38     24.42 o 
   3   6   5     1011.98     1016.51     33.89 o 
   4   6   5      396.71      378.24     19.56 o 
   5   6   5        0.95        5.44     11.49 o 
   6   6   5      489.02      460.47     26.04 o 
   7   6   5     1130.20     1129.83     32.21 o 
   8   6   5     7315.01     7114.21     89.79 o 
   9   6   5      745.44      761.04     31.93 o 
  10   6   5       28.25       42.28     15.85 o 
  11   6   5       64.90       52.11     18.33 o 
  12   6   5       26.78       21.14     16.98 o 
  13   6   5       11.37       10.88     17.25 o 
  14   6   5      185.11      134.82     22.45 o 
  15   6   5       73.13       65.36     21.32 o 
  16   6   5        3.92       29.65     22.14 o 
  17   6   5       40.41       70.12     33.62 o 
  18   6   5       15.95       55.87     29.14 o 
  19   6   5      136.94      197.19     37.06 o 
   1   7   5       18.17       17.22     13.64 o 
   2   7   5     1508.80     1421.59     50.86 o 
   3   7   5      216.52      226.97     21.69 o 
   4   7   5     1303.08     1235.86     37.15 o 
   5   7   5     2314.81     2346.38     50.48 o 
   6   7   5      122.52       81.64     15.69 o 
   7   7   5      804.65      813.04     30.57 o 
   8   7   5      863.34      861.42     31.68 o 
   9   7   5      175.53      164.44     18.30 o 
  10   7   5       61.81       56.30     15.91 o 
  11   7   5        4.95        8.58     16.76 o 
  12   7   5      183.02      192.76     31.25 o 
  13   7   5      270.41      282.67     29.58 o 
  14   7   5      631.10      636.31     51.34 o 
  15   7   5     1606.71     1758.19     56.75 o 
  16   7   5       45.16       55.96     27.38 o 
  17   7   5      701.98      849.33     65.02 o 
   0   8   5      444.45      412.91     36.88 o 
   1   8   5      501.59      529.00     28.35 o 
   2   8   5      185.11      196.99     22.73 o 
   3   8   5       24.64       21.67     16.70 o 
   4   8   5       90.61       95.00     18.01 o 
   5   8   5        0.01       -1.33     14.74 o 
   6   8   5       17.12        5.57     14.92 o 
   7   8   5       74.37       48.54     17.16 o 
   8   8   5     1107.36     1108.57     39.96 o 
   9   8   5      217.53      218.45     23.55 o 
  10   8   5       33.72       39.48     23.35 o 
  11   8   5      323.68      292.91     33.28 o 
  12   8   5      107.49      110.75     24.43 o 
  13   8   5       46.53       46.49     26.07 o 
  14   8   5       57.64       73.34     24.88 o 
  15   8   5       90.88       67.25     29.18 o 
  16   8   5       24.44       -4.27     31.29 o 
   1   9   5      167.03      155.18     29.92 o 
   2   9   5       83.83       63.94     20.59 o 
   3   9   5      931.40      905.72     44.07 o 
   4   9   5      248.26      238.52     29.66 o 
   5   9   5      117.24      125.76     23.25 o 
   6   9   5      140.69      165.28     25.24 o 
   7   9   5      881.83      824.70     43.52 o 
   8   9   5      565.08      560.79     45.67 o 
   9   9   5      554.91      520.65     36.61 o 
  10   9   5      911.39      879.50     61.57 o 
  11   9   5      198.60      171.41     30.86 o 
  12   9   5      348.46      305.81     37.79 o 
  13   9   5        0.45      -14.79     25.41 o 
  14   9   5       92.44      106.62     31.36 o 
   0  10   5      107.35       66.93     39.36 o 
   1  10   5     1799.01     1791.59    111.10 o 
   2  10   5        1.29       16.23     25.03 o 
   3  10   5       49.68       24.40     24.00 o 
   4  10   5       53.20       45.03     26.16 o 
   5  10   5      849.65      817.21     52.07 o 
   6  10   5      654.21      648.99     48.14 o 
   7  10   5       76.04       55.09     38.14 o 
   8  10   5     1457.16     1458.77    118.97 o 
   9  10   5      278.28      252.60     42.76 o 
  10  10   5       72.62      109.41     30.50 o 
  11  10   5      345.30      318.91     39.57 o 
   1  11   5       36.52       31.61     27.40 o 
   2  11   5       21.03      -37.19     24.79 o 
   3  11   5        0.05        4.59     25.91 o 
   4  11   5       42.72        5.78     33.19 o 
   5  11   5      449.88      441.61     44.73 o 
   6  11   5      319.94      304.28     49.28 o 
   7  11   5     1079.22     1031.46     63.16 o 
   8  11   5      570.63      608.10     54.75 o 
   0   0   6    28519.06    29256.52    485.38 o 
   1   0   6     7036.70     6446.72     84.34 o 
   2   0   6    11518.44    11202.89    138.89 o 
   3   0   6     1910.22     2129.99     35.65 o 
   4   0   6     1210.13     1286.18     35.06 o 
   5   0   6      593.77      605.27     26.18 o 
   6   0   6       56.68       67.46     14.40 o 
   7   0   6     1109.03     1097.62     26.46 o 
   8   0   6     3284.96     3493.74     57.13 o 
   9   0   6     5185.09     5076.68     78.33 o 
  10   0   6      413.56      455.68     39.12 o 
  11   0   6     4178.78     4078.67     70.87 o 
  12   0   6      819.18      669.75     40.26 o 
  13   0   6     4119.71     4089.98     96.86 o 
  14   0   6      525.39      575.04     42.84 o 
  15   0   6      269.93      262.32     32.74 o 
  16   0   6       20.33       28.81     22.96 o 
  17   0   6     1557.25     1372.61     62.92 o 
  18   0   6       11.94       37.13     26.48 o 
  19   0   6     2436.95     2619.27     87.71 o 
  20   0   6      790.20     1099.27    132.27 o 
  21   0   6      375.54      280.57     56.38 o 
  22   0   6        3.23       -1.17     42.97 o 
   1   1   6    17655.69    17740.77    162.22 o 
   2   1   6    13111.00    12865.03    112.33 o 
   3   1   6        8.21       18.28      5.43 o 
   4   1   6     2089.17     1969.04     26.18 o 
   5   1   6     2572.20     2573.89     34.57 o 
   6   1   6     1125.83     1066.75     23.79 o 
   7   1   6     3030.51     3081.06     41.82 o 
   8   1   6      120.75      166.86     12.13 o 
   9   1   6        0.10       -7.71      6.19 o 
  10   1   6      726.21      759.55     19.41 o 
  11   1   6     1379.31     1297.75     26.20 o 
  12   1   6     2445.68     2454.41     49.49 o 
  13   1   6       22.84       28.11     16.50 o 
  14   1   6      754.52      809.87     34.12 o 
  15   1   6       19.84       14.55     15.39 o 
  16   1   6      186.12      207.18     22.29 o 
  17   1   6      177.22      194.40     22.99 o 
  18   1   6      205.99      220.33     23.73 o 
  19   1   6       33.49       23.24     18.70 o 
  20   1   6      172.88      194.49     28.20 o 
  21   1   6        2.04       11.34     27.80 o 
  22   1   6       78.58       41.69     31.47 o 
   0   2   6    35987.48    38144.91    446.94 o 
   1   2   6       72.56      131.46      8.28 o 
   2   2   6       47.17       29.43      5.62 o 
   3   2   6      154.88      155.95      9.79 o 
   4   2   6        3.86       12.32      6.38 o 
   5   2   6      243.35      269.17     10.80 o 
   6   2   6     1471.86     1724.24     33.38 o 
   7   2   6     1263.89     1325.32     31.66 o 
   8   2   6      173.34      230.28     15.17 o 
   9   2   6       11.51       10.61      8.17 o 
  10   2   6      497.17      487.45     19.58 o 
  11   2   6     3011.42     3044.74     49.18 o 
  12   2   6     1350.33     1308.50     35.43 o 
  13   2   6     1245.34     1205.68     35.10 o 
  14   2   6       28.61       23.83     17.80 o 
  15   2   6        0.00       -7.15     15.02 o 
  16   2   6      171.13      141.13     20.57 o 
  17   2   6      116.74      118.15     20.73 o 
  18   2   6      171.51      158.79     22.96 o 
  19   2   6      709.54      647.71     36.35 o 
  20   2   6      320.71      369.02     34.84 o 
  21   2   6     1309.87     1320.62     62.42 o 
   1   3   6       35.73       38.48      9.16 o 
   2   3   6     2417.08     2158.03     31.61 o 
   3   3   6     7885.06     7740.11     74.46 o 
   4   3   6     1219.10     1177.02     20.68 o 
   5   3   6     6027.97     5561.04     59.08 o 
   6   3   6     2843.15     3255.38     41.02 o 
   7   3   6     1343.20     1258.97     26.00 o 
   8   3   6       48.15       55.06      9.50 o 
   9   3   6       62.40       41.81     11.77 o 
  10   3   6     1554.70     1514.66     30.73 o 
  11   3   6      222.10      229.21     18.43 o 
  12   3   6      999.52     1000.85     38.18 o 
  13   3   6     4922.36     4827.31     75.43 o 
  14   3   6       85.18       80.73     17.94 o 
  15   3   6     1104.69     1157.83     41.31 o 
  16   3   6      274.35      267.39     26.24 o 
  17   3   6      638.92      695.48     44.40 o 
  18   3   6       49.82       42.00     21.34 o 
  19   3   6       11.94       12.67     19.51 o 
  20   3   6       96.48       80.28     26.87 o 
  21   3   6       28.56       76.41     28.06 o 
   0   4   6      170.63      196.49     20.17 o 
   1   4   6      376.98      438.73     19.08 o 
   2   4   6     2546.50     2710.10     39.14 o 
   3   4   6     5741.98     6344.32     77.71 o 
   4   4   6        5.73       18.19      8.66 o 
   5   4   6     3963.67     4203.38     53.55 o 
   6   4   6     1808.24     1949.57     50.12 o 
   7   4   6     4267.57     4559.04     58.31 o 
   8   4   6      208.29      248.40     14.88 o 
   9   4   6       13.22       12.79     10.54 o 
  10   4   6      189.84      179.59     17.16 o 
  11   4   6        0.19      -14.44     11.49 o 
  12   4   6      133.68      103.87     16.59 o 
  13   4   6      154.88       94.27     17.48 o 
  14   4   6        6.45        3.25     14.60 o 
  15   4   6      489.07      485.55     30.52 o 
  16   4   6      623.48      581.83     38.25 o 
  17   4   6      384.09      360.28     29.28 o 
  18   4   6       16.19      -11.17     17.89 o 
  19   4   6       23.76        6.81     24.36 o 
  20   4   6      231.42      323.45     39.85 o 
   1   5   6       62.01       49.14     10.62 o 
   2   5   6       44.68       45.25      9.69 o 
   3   5   6      146.42      133.47     12.67 o 
   4   5   6     3217.05     3295.72     48.62 o 
   5   5   6     4080.24     4147.08     50.43 o 
   6   5   6      325.17      295.01     15.08 o 
   7   5   6     2879.98     2775.86     46.21 o 
   8   5   6      314.35      324.50     18.55 o 
   9   5   6      136.86      151.48     15.28 o 
  10   5   6      891.09      810.02     26.79 o 
  11   5   6     1065.22     1026.68     39.12 o 
  12   5   6        1.14       14.95     15.46 o 
  13   5   6      825.12      846.14     47.48 o 
  14   5   6      281.17      203.06     23.21 o 
  15   5   6      357.18      365.25     31.37 o 
  16   5   6       41.84       20.12     20.99 o 
  17   5   6      203.27      164.23     26.68 o 
  18   5   6       43.79       85.62     25.65 o 
  19   5   6      356.31      346.20     41.65 o 
  20   5   6       67.12      103.67     32.06 o 
   0   6   6      996.75      948.36     64.97 o 
   1   6   6     2493.70     2504.08     48.65 o 
   2   6   6        5.56       26.21     10.15 o 
   3   6   6     2625.26     2721.25     45.09 o 
   4   6   6      200.35      203.99     17.73 o 
   5   6   6      113.98       98.23     14.43 o 
   6   6   6     1475.34     1469.29     35.24 o 
   7   6   6     1132.26     1151.10     36.39 o 
   8   6   6        0.06        9.40     10.02 o 
   9   6   6       47.40       49.47     14.95 o 
  10   6   6     2949.16     2876.67     56.38 o 
  11   6   6     1211.43     1229.90     43.49 o 
  12   6   6     1577.82     1509.17     44.79 o 
  13   6   6      194.04      233.05     24.50 o 
  14   6   6       13.89        9.72     18.16 o 
  15   6   6       18.75      -13.81     17.94 o 
  16   6   6        1.17       -5.76     20.81 o 
  17   6   6      288.35      287.90     32.18 o 
  18   6   6      142.13      148.77     34.66 o 
  19   6   6     1402.85     1601.59     75.44 o 
   1   7   6      275.24      357.82     26.32 o 
   2   7   6        1.16       -7.62     13.69 o 
   3   7   6       31.35       17.61     14.57 o 
   4   7   6        0.24      -17.76     14.66 o 
   5   7   6      151.15      176.43     19.23 o 
   6   7   6        0.51      -12.88     13.02 o 
   7   7   6        8.24        8.59     13.66 o 
   8   7   6      514.80      521.26     26.08 o 
   9   7   6       85.69       52.89     12.42 o 
  10   7   6      621.77      570.42     31.20 o 
  11   7   6        0.05       20.78     16.80 o 
  12   7   6        0.80       11.26     17.50 o 
  13   7   6        8.37       -6.32     19.58 o 
  14   7   6      217.57      261.36     29.85 o 
  15   7   6      355.85      344.46     33.36 o 
  16   7   6       51.95       30.76     23.86 o 
  17   7   6        2.22       -7.69     26.03 o 
   0   8   6       34.53        9.57     21.13 o 
   1   8   6     1145.51     1232.82     61.58 o 
   2   8   6      234.57      247.29     25.58 o 
   3   8   6      131.54       86.22     22.30 o 
   4   8   6      505.33      470.28     27.94 o 
   5   8   6      438.14      425.64     27.14 o 
   6   8   6      435.71      393.17     26.61 o 
   7   8   6        0.27       -7.59     14.72 o 
   8   8   6       32.59       38.20     21.31 o 
   9   8   6      659.66      660.30     34.09 o 
  10   8   6      928.97      918.36     44.91 o 
  11   8   6      558.66      621.58     44.06 o 
  12   8   6      549.44      546.66     42.93 o 
  13   8   6      106.03      126.87     29.16 o 
  14   8   6      387.01      375.52     40.53 o 
  15   8   6       42.14      -31.13     24.98 o 
  16   8   6      196.35      212.69     41.38 o 
   1   9   6      165.67      149.41     20.72 o 
   2   9   6        3.41        4.40     16.07 o 
   3   9   6     1139.29     1070.98     52.01 o 
   4   9   6      578.66      563.63     36.63 o 
   5   9   6      480.74      519.33     35.63 o 
   6   9   6     3346.57     3315.87     76.17 o 
   7   9   6      597.61      610.29     38.23 o 
   8   9   6      254.80      296.96     29.92 o 
   9   9   6       83.51       65.45     26.76 o 
  10   9   6       95.66       71.98     37.04 o 
  11   9   6       65.79       20.80     26.27 o 
  12   9   6       69.21       86.16     28.90 o 
  13   9   6      435.50      524.11     47.04 o 
  14   9   6      349.89      435.38     44.44 o 
   0  10   6      173.73      131.45     53.30 o 
   1  10   6      402.00      348.04     37.81 o 
   2  10   6      221.72      198.35     33.43 o 
   3  10   6       41.39       45.18     25.67 o 
   4  10   6      354.44      334.07     37.53 o 
   5  10   6       50.47       23.53     25.57 o 
   6  10   6       13.81      -42.31     28.21 o 
   7  10   6      118.06       96.71     25.29 o 
   8  10   6      166.73      128.20     26.72 o 
   9  10   6      211.80      190.27     32.50 o 
  10  10   6       10.53       11.89     27.34 o 
  11  10   6       11.83       -8.56     25.10 o 
   1  11   6      116.93      141.99     33.63 o 
   2  11   6       86.50      114.85     36.97 o 
   3  11   6      313.92      352.60     41.21 o 
   4  11   6      492.20      498.97     59.97 o 
   5  11   6      696.45      714.74     53.53 o 
   6  11   6      428.77      443.02     46.21 o 
   7  11   6        3.83      -32.08     28.17 o 
   1   1   7      726.00      691.59     16.61 o 
   2   1   7     5074.22     4960.23     49.47 o 
   3   1   7      502.26      418.10     14.47 o 
   4   1   7     3729.80     3906.48     44.68 o 
   5   1   7     4711.13     4388.07     51.34 o 
   6   1   7     4124.69     4388.03     52.65 o 
   7   1   7     3020.43     3002.98     45.32 o 
   8   1   7        0.04        2.27      8.22 o 
   9   1   7      373.54      409.93     19.94 o 
  10   1   7       45.01       56.56     11.64 o 
  11   1   7      410.24      506.01     29.18 o 
  12   1   7      234.85      224.11     26.49 o 
  13   1   7     2267.76     2247.52     50.19 o 
  14   1   7       29.32       19.30     16.92 o 
  15   1   7     1413.88     1420.50     43.07 o 
  16   1   7      295.83      353.14     26.68 o 
  17   1   7      235.53      257.56     24.80 o 
  18   1   7       24.88       16.05     17.86 o 
  19   1   7      174.12      166.77     23.84 o 
  20   1   7       34.24        2.10     22.79 o 
  21   1   7      121.42       88.90     26.07 o 
   0   2   7      603.52      710.66     20.67 o 
   1   2   7     2498.59     2289.94     28.17 o 
   2   2   7       88.06       94.31      7.08 o 
   3   2   7      172.60      288.82     11.53 o 
   4   2   7      281.05      274.34     11.87 o 
   5   2   7        4.08        7.87      6.20 o 
   6   2   7    13395.36    14562.74    131.96 o 
   7   2   7     1662.32     1481.87     24.36 o 
   8   2   7     3938.54     3951.45     49.83 o 
   9   2   7     2058.37     2140.55     31.92 o 
  10   2   7     1403.65     1429.51     38.61 o 
  11   2   7     2589.18     2605.00     45.32 o 
  12   2   7      294.84      262.34     19.43 o 
  13   2   7     5315.24     5197.05     80.09 o 
  14   2   7      467.53      475.24     30.68 o 
  15   2   7     1160.03     1171.31     41.57 o 
  16   2   7      306.95      321.45     26.28 o 
  17   2   7       13.38        9.70     17.81 o 
  18   2   7      240.90      295.31     26.67 o 
  19   2   7      904.60      891.07     48.79 o 
  20   2   7      464.22      487.82     34.55 o 
  21   2   7      145.90      136.17     29.63 o 
   1   3   7     6941.55     7061.82     75.32 o 
   2   3   7     5239.64     5740.89     64.41 o 
   3   3   7     8453.63     8942.27     84.95 o 
   4   3   7       48.06       36.52      8.72 o 
   5   3   7     4168.78     4191.22     51.95 o 
   6   3   7      268.75      291.96     14.33 o 
   7   3   7       62.83       45.93      8.91 o 
   8   3   7      358.13      425.23     16.72 o 
   9   3   7      231.62      204.75     15.52 o 
  10   3   7        0.57        0.78     11.76 o 
  11   3   7       72.33       71.17     14.92 o 
  12   3   7      537.98      528.78     30.16 o 
  13   3   7     1354.34     1199.27     35.92 o 
  14   3   7      789.86      828.79     45.03 o 
  15   3   7      672.33      641.66     32.76 o 
  16   3   7      582.09      533.16     31.38 o 
  17   3   7       44.72       68.93     20.06 o 
  18   3   7       20.43        9.02     18.32 o 
  19   3   7      154.35      169.10     24.86 o 
  20   3   7        1.05      -22.32     22.62 o 
  21   3   7       89.50      119.69     29.68 o 
   0   4   7      303.40      412.68     76.65 o 
   1   4   7    14355.51    14486.72    142.68 o 
   2   4   7     8015.70     8180.64     88.57 o 
   3   4   7      289.34      304.80     16.77 o 
   4   4   7     3053.66     3208.03     45.62 o 
   5   4   7       28.45       35.41      8.35 o 
   6   4   7     1755.99     1623.19     30.62 o 
   7   4   7     1382.21     1493.44     28.78 o 
   8   4   7      749.36      683.83     32.45 o 
   9   4   7     4178.50     3892.80     52.53 o 
  10   4   7        1.57        0.91      9.01 o 
  11   4   7       13.26       -5.28     13.46 o 
  12   4   7     1358.11     1524.70     42.67 o 
  13   4   7      575.74      636.81     28.73 o 
  14   4   7      250.50      235.22     23.49 o 
  15   4   7       12.29        7.97     17.68 o 
  16   4   7       39.53       23.12     18.91 o 
  17   4   7      249.10      252.32     28.62 o 
  18   4   7       12.70       37.38     22.81 o 
  19   4   7      543.10      552.53     42.23 o 
  20   4   7      106.09      106.27     32.54 o 
   1   5   7     2892.59     2977.70     50.60 o 
   2   5   7      588.58      560.86     20.11 o 
   3   5   7      569.80      655.91     25.56 o 
   4   5   7     1009.30      967.62     29.22 o 
   5   5   7     3153.40     3302.89     50.09 o 
   6   5   7      290.89      346.08     18.96 o 
   7   5   7     6209.30     6358.87     87.14 o 
   8   5   7     1898.23     1884.97     39.96 o 
   9   5   7      357.89      359.71     24.76 o 
  10   5   7       27.38       36.24     18.03 o 
  11   5   7      145.30      168.45     20.17 o 
  12   5   7      169.34      125.42     19.59 o 
  13   5   7      188.64      112.46     23.09 o 
  14   5   7        4.17      -15.86     14.69 o 
  15   5   7     1425.12     1400.44     52.87 o 
  16   5   7       19.57       13.93     20.70 o 
  17   5   7      447.49      486.68     37.95 o 
  18   5   7       46.36       19.96     22.20 o 
  19   5   7       24.47       -8.81     25.65 o 
   0   6   7       10.26       30.85     22.47 o 
   1   6   7     1063.97     1105.27     35.57 o 
   2   6   7       41.16       63.85     16.06 o 
   3   6   7      741.34      779.34     44.25 o 
   4   6   7     2893.78     3006.27     49.22 o 
   5   6   7     2435.91     2444.66     44.73 o 
   6   6   7     2438.86     2270.57     43.49 o 
   7   6   7     1244.30     1208.48     33.84 o 
   8   6   7     1148.38      997.60     50.55 o 
   9   6   7      750.51      716.72     29.10 o 
  10   6   7     1082.36     1140.82     38.65 o 
  11   6   7        1.14      -18.96     17.93 o 
  12   6   7      431.27      441.79     31.57 o 
  13   6   7       15.78       35.55     18.84 o 
  14   6   7      394.25      356.91     28.30 o 
  15   6   7        4.17       16.65     20.89 o 
  16   6   7       91.12       77.04     24.42 o 
  17   6   7       50.81       26.57     27.80 o 
  18   6   7       59.92       49.65     24.05 o 
   1   7   7      697.66      738.00     34.71 o 
   2   7   7     1084.89      992.83     35.75 o 
   3   7   7     1975.96     2007.68     47.03 o 
   4   7   7      660.18      612.99     29.94 o 
   5   7   7     2873.79     2882.99     57.28 o 
   6   7   7       69.33       75.58     17.40 o 
   7   7   7     1004.96      975.44     54.45 o 
   8   7   7      391.07      366.87     27.58 o 
   9   7   7      246.22      214.21     20.33 o 
  10   7   7       45.65       40.46     16.68 o 
  11   7   7       46.13       30.40     18.51 o 
  12   7   7      205.16      231.93     24.69 o 
  13   7   7     1437.88     1419.80     46.78 o 
  14   7   7      699.25      674.85     37.52 o 
  15   7   7     1171.34     1270.51     61.98 o 
  16   7   7       49.94       93.24     35.31 o 
  17   7   7      400.45      393.60     45.33 o 
   0   8   7      111.33       82.20     24.64 o 
   1   8   7      476.20      442.50     29.64 o 
   2   8   7      125.69      138.01     19.02 o 
   3   8   7      283.34      268.09     23.18 o 
   4   8   7     1547.45     1537.25     43.35 o 
   5   8   7        0.12        2.10     15.25 o 
   6   8   7        0.86        2.48     15.04 o 
   7   8   7     1357.38     1346.99     42.79 o 
   8   8   7      437.83      379.53     27.83 o 
   9   8   7     1673.42     1728.22     63.04 o 
  10   8   7       37.27       27.88     20.92 o 
  11   8   7      335.48      316.78     33.77 o 
  12   8   7        6.38        1.72     26.74 o 
  13   8   7      149.49      161.28     30.76 o 
  14   8   7       12.80      -24.02     28.00 o 
  15   8   7       30.44       18.48     55.65 o 
   1   9   7      195.23      188.47     22.31 o 
   2   9   7       67.24       62.05     20.27 o 
   3   9   7       91.49       79.31     20.92 o 
   4   9   7     1019.82     1148.92     43.17 o 
   5   9   7      254.44      211.49     29.21 o 
   6   9   7        1.86      -10.14     22.72 o 
   7   9   7      465.88      413.55     33.42 o 
   8   9   7      612.50      547.95     42.33 o 
   9   9   7       39.34       -7.31     23.56 o 
  10   9   7      301.33      227.03     37.38 o 
  11   9   7        2.64      -23.25     23.97 o 
  12   9   7       91.73       97.79     35.68 o 
  13   9   7        3.60      -25.14     25.81 o 
   0  10   7       20.99      -10.04     32.24 o 
   1  10   7      356.22      380.13     38.67 o 
   2  10   7      524.80      408.73     40.86 o 
   3  10   7      259.87      280.89     36.70 o 
   4  10   7      159.41      137.33     30.00 o 
   5  10   7      800.73      793.13     50.28 o 
   6  10   7      203.24      224.12     36.27 o 
   7  10   7      481.87      535.21     39.65 o 
   8  10   7        1.61       15.63     30.78 o 
   9  10   7      468.36      498.29     44.90 o 
  10  10   7      302.28      244.33     36.59 o 
  11  10   7     1064.35     1085.76     62.57 o 
   1  11   7      535.01      512.75     46.50 o 
   2  11   7        3.49      -13.72     25.94 o 
   3  11   7      476.02      497.81     46.05 o 
   4  11   7      208.37      220.21     37.05 o 
   5  11   7      545.14      634.49     92.45 o 
   6  11   7      564.83      563.11     49.82 o 
   7  11   7      203.73      150.82     48.04 o 
   0   0   8     1002.39     1057.47     57.23 o 
   1   0   8      770.82      697.87     20.65 o 
   2   0   8      194.25      202.77     12.42 o 
   3   0   8       58.91       21.55      7.64 o 
   4   0   8     4519.83     4686.12     68.39 o 
   5   0   8      714.90      755.63     36.59 o 
   6   0   8      340.21      336.28     23.97 o 
   7   0   8    13291.87    13421.44    205.51 o 
   8   0   8     1330.93     1541.51     47.74 o 
   9   0   8     6128.39     5855.47    110.88 o 
  10   0   8       15.42       41.78     18.67 o 
  11   0   8    20435.46    19219.83    293.77 o 
  12   0   8     2682.21     2670.70     74.81 o 
  13   0   8     2477.58     2499.58     76.61 o 
  14   0   8      368.11      364.24     41.34 o 
  15   0   8        6.03      -26.84     28.79 o 
  16   0   8      183.79      177.91     31.22 o 
  17   0   8      372.00      363.80     39.20 o 
  18   0   8        0.88       28.68     30.26 o 
  19   0   8      772.11      791.11    111.67 o 
  20   0   8       47.73       68.40     50.70 o 
  21   0   8      701.13      725.47     58.43 o 
   1   1   8     2909.30     3024.56     42.03 o 
   2   1   8      692.11      662.94     18.99 o 
   3   1   8     3063.56     3160.02     52.35 o 
   4   1   8    13318.55    14046.29    133.97 o 
   5   1   8      385.50      347.76     17.63 o 
   6   1   8        7.18       -4.66      7.21 o 
   7   1   8       84.75       60.25      9.39 o 
   8   1   8      109.44      119.70     11.61 o 
   9   1   8      222.33      209.53     13.64 o 
  10   1   8      598.19      598.32     22.32 o 
  11   1   8      430.13      435.41     24.51 o 
  12   1   8     1784.50     1756.76     43.61 o 
  13   1   8       97.59       78.17     18.70 o 
  14   1   8     2859.42     2712.21     80.08 o 
  15   1   8      222.85      238.82     25.76 o 
  16   1   8      279.48      264.78     24.55 o 
  17   1   8       12.05       29.33     17.87 o 
  18   1   8      283.26      274.29     26.62 o 
  19   1   8       82.57      111.08     22.77 o 
  20   1   8        0.15       -1.15     18.81 o 
  21   1   8      187.16      283.67     30.23 o 
   0   2   8    15533.89    16274.70    201.96 o 
   1   2   8        2.97       14.58      6.29 o 
   2   2   8     1271.02     1254.18     20.49 o 
   3   2   8     1110.73     1243.17     22.70 o 
   4   2   8     1424.76     1705.73     26.11 o 
   5   2   8        6.46        9.61      8.54 o 
   6   2   8        0.38        7.29      6.81 o 
   7   2   8      749.13      751.95     22.13 o 
   8   2   8      963.49      912.71     24.49 o 
   9   2   8      580.42      480.11     20.36 o 
  10   2   8       99.26      108.72     14.23 o 
  11   2   8     1356.60     1302.41     35.30 o 
  12   2   8      470.47      413.14     28.86 o 
  13   2   8      477.32      434.82     26.91 o 
  14   2   8     3701.57     3717.05     67.76 o 
  15   2   8       28.41       23.26     16.35 o 
  16   2   8      378.90      358.33     26.93 o 
  17   2   8      100.60       99.66     21.03 o 
  18   2   8       50.86       22.95     19.03 o 
  19   2   8      192.56      218.11     25.80 o 
  20   2   8      125.67      138.27     28.95 o 
  21   2   8      559.83      582.05     42.83 o 
   1   3   8      310.80      280.06     10.61 o 
   2   3   8      388.78      366.35     11.67 o 
   3   3   8     5554.24     5782.17     60.06 o 
   4   3   8       43.79       39.64     10.04 o 
   5   3   8     5711.83     5437.15     75.41 o 
   6   3   8        8.15       -0.52      6.75 o 
   7   3   8     3463.34     3337.93     45.80 o 
   8   3   8      248.69      261.61     13.98 o 
   9   3   8     2275.64     2264.08     40.82 o 
  10   3   8      185.92      175.61     16.82 o 
  11   3   8       81.85       64.85     15.32 o 
  12   3   8      687.13      684.13     28.02 o 
  13   3   8      889.12      858.17     35.43 o 
  14   3   8       46.21       71.86     18.40 o 
  15   3   8       16.76       34.71     17.53 o 
  16   3   8      277.01      269.06     33.92 o 
  17   3   8      966.21     1040.64     43.75 o 
  18   3   8      359.29      354.51     30.14 o 
  19   3   8       11.10       39.49     20.67 o 
  20   3   8       30.38      -14.52     20.25 o 
   0   4   8      144.45      138.75     27.64 o 
   1   4   8     1817.08     1799.63     48.87 o 
   2   4   8     8877.70     9382.51     99.79 o 
   3   4   8      392.30      389.70     16.71 o 
   4   4   8       12.79       11.82      9.92 o 
   5   4   8        0.18        3.03      7.19 o 
   6   4   8      738.96      800.33     30.79 o 
   7   4   8      264.64      252.21     18.17 o 
   8   4   8      458.52      450.68     18.72 o 
   9   4   8       38.51       -5.02      9.17 o 
  10   4   8     1810.76     1771.83     58.58 o 
  11   4   8     2328.85     2338.34     66.60 o 
  12   4   8      101.29       76.93     16.36 o 
  13   4   8       15.71        9.25     16.22 o 
  14   4   8       77.87      103.29     19.66 o 
  15   4   8      390.85      365.18     30.75 o 
  16   4   8        0.62        2.56     19.76 o 
  17   4   8       15.99        4.35     20.36 o 
  18   4   8      256.83      220.33     30.19 o 
  19   4   8        7.31       12.84     22.45 o 
  20   4   8       38.87       38.23     31.46 o 
   1   5   8      162.42      163.83     11.47 o 
   2   5   8       26.86        8.63      9.79 o 
   3   5   8     3792.41     3914.21     54.56 o 
   4   5   8        9.09        5.27     10.56 o 
   5   5   8     2920.57     2977.38     47.50 o 
   6   5   8      744.83      746.88     26.10 o 
   7   5   8     1077.14      967.50     28.96 o 
   8   5   8       33.62       29.00     13.23 o 
   9   5   8      397.64      398.08     29.67 o 
  10   5   8      865.32      808.48     33.76 o 
  11   5   8      205.49      248.86     26.61 o 
  12   5   8      185.82      207.50     25.07 o 
  13   5   8      315.51      311.73     30.15 o 
  14   5   8        0.11      -25.60     22.55 o 
  15   5   8        8.55        9.39     19.59 o 
  16   5   8       66.72       72.69     23.29 o 
  17   5   8      187.24      130.87     26.28 o 
  18   5   8      167.15      162.45     28.25 o 
  19   5   8      191.29      192.10     31.87 o 
   0   6   8      164.45      180.03     25.87 o 
   1   6   8     2386.98     2370.58     48.38 o 
   2   6   8       92.52       95.88     16.44 o 
   3   6   8      887.92      791.78     30.52 o 
   4   6   8     3663.95     3654.71     56.53 o 
   5   6   8       10.74       21.08     13.35 o 
   6   6   8       99.63      113.13     15.79 o 
   7   6   8      869.00      762.09     28.66 o 
   8   6   8        0.05       -9.49     13.35 o 
   9   6   8     1414.06     1381.64     46.64 o 
  10   6   8      150.37      125.61     18.89 o 
  11   6   8     1913.14     1973.98     49.64 o 
  12   6   8       11.66        4.30     16.59 o 
  13   6   8      974.32      971.70     44.76 o 
  14   6   8        2.39       -2.06     22.48 o 
  15   6   8      249.67      240.33     32.33 o 
  16   6   8        0.29       12.40     21.64 o 
  17   6   8        1.06       11.09     22.81 o 
  18   6   8       50.70       54.24     37.30 o 
   1   7   8       92.80      140.46     19.43 o 
   2   7   8        8.29       -3.79     14.75 o 
   3   7   8      480.73      474.91     27.78 o 
   4   7   8     2134.09     2180.87     49.89 o 
   5   7   8        0.03        3.76     14.86 o 
   6   7   8      699.53      666.78     31.84 o 
   7   7   8       74.47       53.38     16.73 o 
   8   7   8        3.83       -8.05     14.33 o 
   9   7   8        6.66      -23.37     15.58 o 
  10   7   8      211.94      210.05     26.05 o 
  11   7   8      714.46      658.57     41.48 o 
  12   7   8      318.07      305.75     26.24 o 
  13   7   8     1574.53     1644.08     88.72 o 
  14   7   8       27.23      -12.06     22.05 o 
  15   7   8      146.47      137.47     27.00 o 
  16   7   8        0.42       -5.96     23.37 o 
  17   7   8      190.66      121.54     34.42 o 
   0   8   8       22.08        8.80     29.49 o 
   1   8   8     1073.88     1166.87     41.17 o 
   2   8   8      981.59      940.84     37.55 o 
   3   8   8     2072.30     2086.72     51.13 o 
   4   8   8      118.75      123.21     19.67 o 
   5   8   8      171.37      186.74     21.26 o 
   6   8   8       56.05       72.16     18.35 o 
   7   8   8      455.64      452.25     28.74 o 
   8   8   8      264.86      338.42     45.08 o 
   9   8   8      979.39      995.53     46.25 o 
  10   8   8       16.37        6.24     20.10 o 
  11   8   8      821.20      915.20     45.82 o 
  12   8   8      198.14      163.95     27.32 o 
  13   8   8      358.05      438.64     36.56 o 
  14   8   8       17.44       11.09     26.13 o 
  15   8   8        2.81      -37.71     27.34 o 
   1   9   8       18.61       10.25     16.24 o 
   2   9   8        4.46       15.89     18.81 o 
   3   9   8      811.11      732.79     36.45 o 
   4   9   8      637.00      613.67     34.22 o 
   5   9   8      423.00      378.53     28.74 o 
   6   9   8      312.46      333.02     28.05 o 
   7   9   8     1269.76     1189.93     50.34 o 
   8   9   8       12.45      -11.56     21.61 o 
   9   9   8       28.00      -15.97     22.65 o 
  10   9   8       15.98      -26.24     22.75 o 
  11   9   8      282.95      259.60     36.21 o 
  12   9   8       63.55        5.99     28.25 o 
  13   9   8     1224.15     1275.18     66.30 o 
   0  10   8      297.98      181.40     44.18 o 
   1  10   8       44.79       67.33     27.05 o 
   2  10   8       67.70       54.18     22.01 o 
   3  10   8        0.88      -24.08     19.95 o 
   4  10   8       50.02       27.52     24.62 o 
   5  10   8      205.24      168.80     27.47 o 
   6  10   8       15.65       50.89     23.52 o 
   7  10   8        3.25       15.41     28.66 o 
   8  10   8      485.09      431.31     42.31 o 
   9  10   8        2.07      -28.56     23.77 o 
  10  10   8       16.02       22.18     27.08 o 
   1  11   8        8.49      -25.03     26.01 o 
   2  11   8        0.19      -32.02     24.98 o 
   3  11   8      104.38      187.25     35.31 o 
   4  11   8       13.02       -2.46     27.55 o 
   5  11   8      756.68      769.22     55.48 o 
   6  11   8        1.79      -12.57     34.32 o 
   1   1   9     1323.27     1137.59     21.19 o 
   2   1   9      247.43      251.56     13.83 o 
   3   1   9     2986.48     2905.42     37.43 o 
   4   1   9     2917.18     3300.46     41.03 o 
   5   1   9     9032.11     9361.28     94.70 o 
   6   1   9      220.43      295.59     19.75 o 
   7   1   9     4909.95     4803.25     58.76 o 
   8   1   9      275.89      399.26     16.66 o 
   9   1   9      395.29      489.65     22.39 o 
  10   1   9     1179.46     1156.16     30.73 o 
  11   1   9      689.16      705.67     30.19 o 
  12   1   9     2423.81     2217.12     48.52 o 
  13   1   9      559.52      577.93     30.09 o 
  14   1   9     3611.60     3479.68     65.00 o 
  15   1   9     2633.68     2657.94     68.41 o 
  16   1   9       34.66       23.81     17.54 o 
  17   1   9      792.77      762.89     37.40 o 
  18   1   9      274.94      248.15     25.35 o 
  19   1   9       43.43       67.74     20.53 o 
  20   1   9      314.55      352.86     35.18 o 
  21   1   9      141.73      161.82     26.66 o 
   0   2   9     4638.39     4750.45     71.40 o 
   1   2   9     5114.98     4812.55     51.17 o 
   2   2   9      109.27       92.41      8.45 o 
   3   2   9       90.16      116.00      9.50 o 
   4   2   9     3338.72     3704.44     43.22 o 
   5   2   9      181.65      213.02     14.40 o 
   6   2   9       74.30       31.43      7.98 o 
   7   2   9      442.06      455.45     21.62 o 
   8   2   9       75.55       67.30     14.79 o 
   9   2   9     3032.29     2928.06     46.00 o 
  10   2   9      675.59      764.30     26.47 o 
  11   2   9        2.28       14.55     14.72 o 
  12   2   9      109.41      113.37     19.14 o 
  13   2   9     5394.68     5402.03     83.84 o 
  14   2   9      648.87      631.96     31.73 o 
  15   2   9       67.25       98.20     19.32 o 
  16   2   9       43.13       24.82     17.57 o 
  17   2   9       52.86       15.82     18.18 o 
  18   2   9      169.98      214.02     25.15 o 
  19   2   9      510.93      603.29     36.81 o 
  20   2   9      331.14      424.16     33.14 o 
  21   2   9      166.24      178.66     27.77 o 
   1   3   9       16.38       32.19      7.28 o 
   2   3   9      557.29      655.50     16.10 o 
   3   3   9     1554.59     1729.63     26.55 o 
   4   3   9      776.95      758.90     18.14 o 
   5   3   9      269.03      303.40     15.47 o 
   6   3   9      211.04      267.51     16.85 o 
   7   3   9       71.84       88.99     10.46 o 
   8   3   9      501.52      486.88     17.99 o 
   9   3   9       10.26       11.73     12.05 o 
  10   3   9     3898.56     3898.96     58.19 o 
  11   3   9     1721.63     1750.02     39.24 o 
  12   3   9       88.30      102.96     19.13 o 
  13   3   9       91.96       55.46     17.74 o 
  14   3   9      982.07      923.63     38.16 o 
  15   3   9       17.83        0.51     17.34 o 
  16   3   9      531.97      519.38     32.18 o 
  17   3   9        0.01       12.46     18.68 o 
  18   3   9      109.98       86.38     22.47 o 
  19   3   9      696.38      775.89     41.40 o 
  20   3   9       82.88       57.83     24.76 o 
   0   4   9      289.47      408.79     18.41 o 
   1   4   9       89.08       60.14      9.81 o 
   2   4   9      311.15      341.73     15.97 o 
   3   4   9     4268.20     4452.86     57.61 o 
   4   4   9      742.98      680.11     22.47 o 
   5   4   9      110.48      103.83     15.26 o 
   6   4   9        2.05       12.44      8.51 o 
   7   4   9     1632.01     1488.72     29.37 o 
   8   4   9       74.05       67.68     12.44 o 
   9   4   9     3303.26     3139.85     50.87 o 
  10   4   9       85.93       63.64     16.42 o 
  11   4   9     4393.93     4153.65     63.28 o 
  12   4   9      788.03      733.57     35.22 o 
  13   4   9     1147.91     1208.56     77.67 o 
  14   4   9       20.68       14.25     18.69 o 
  15   4   9        0.36       14.47     19.12 o 
  16   4   9       66.26       50.09     22.31 o 
  17   4   9       57.20       38.87     21.85 o 
  18   4   9      309.80      340.18     33.82 o 
  19   4   9      637.66      596.64     41.78 o 
  20   4   9      175.83      164.03     29.40 o 
   1   5   9      215.16      200.24     19.66 o 
   2   5   9     1752.58     1845.24     34.79 o 
   3   5   9       95.52       61.59     12.03 o 
   4   5   9     1881.43     1905.86     40.17 o 
   5   5   9     2504.22     2499.32     43.76 o 
   6   5   9     2328.76     2313.84     42.71 o 
   7   5   9      290.22      284.92     29.18 o 
   8   5   9      370.68      286.70     21.29 o 
   9   5   9        5.31      -20.44     13.62 o 
  10   5   9      632.12      564.70     29.28 o 
  11   5   9      754.49      731.19     37.15 o 
  12   5   9      148.20      165.43     35.83 o 
  13   5   9      328.51      369.75     33.74 o 
  14   5   9       52.31        7.77     19.51 o 
  15   5   9      701.86      705.60     41.14 o 
  16   5   9        7.60        3.28     20.55 o 
  17   5   9      105.33       92.42     24.41 o 
  18   5   9       44.86       37.60     24.73 o 
  19   5   9       88.83      101.51     30.58 o 
   0   6   9      113.62      111.04     23.96 o 
   1   6   9      883.69      950.26     33.55 o 
   2   6   9      844.77      823.01     32.38 o 
   3   6   9      705.51      734.64     33.48 o 
   4   6   9     2359.29     2366.25     50.89 o 
   5   6   9      505.65      504.09     23.91 o 
   6   6   9      985.16      878.07     30.37 o 
   7   6   9       46.17       20.28     13.94 o 
   8   6   9       36.20       40.64     14.60 o 
   9   6   9      345.55      328.07     35.38 o 
  10   6   9      113.00      164.84     20.66 o 
  11   6   9      165.51      151.48     21.01 o 
  12   6   9      642.92      592.54     41.36 o 
  13   6   9      230.71      177.80     23.47 o 
  14   6   9      182.91      174.65     26.71 o 
  15   6   9      110.30       92.78     27.80 o 
  16   6   9       77.65       30.72     26.04 o 
  17   6   9       35.93       47.25     27.62 o 
  18   6   9       27.04       28.08     33.55 o 
   1   7   9     2761.09     2782.85     56.58 o 
   2   7   9        2.64       -4.48     16.44 o 
   3   7   9      657.28      721.68     33.99 o 
   4   7   9        0.24        0.09     14.64 o 
   5   7   9     3507.28     3447.10     82.37 o 
   6   7   9     1208.13     1260.22     39.87 o 
   7   7   9     1643.61     1640.89     44.83 o 
   8   7   9       25.49       34.90     18.19 o 
   9   7   9      438.01      418.69     31.59 o 
  10   7   9        2.01       -7.84     17.81 o 
  11   7   9      456.23      372.81     31.71 o 
  12   7   9      168.06      136.41     22.53 o 
  13   7   9      191.05      182.40     24.35 o 
  14   7   9        7.65        9.37     21.24 o 
  15   7   9      292.00      307.62     32.60 o 
  16   7   9      140.06      142.49     28.76 o 
  17   7   9        0.69       20.57     24.39 o 
   0   8   9       80.00       51.60     24.55 o 
   1   8   9      380.62      406.91     37.86 o 
   2   8   9        0.07        3.86     15.18 o 
   3   8   9       18.16       38.14     16.93 o 
   4   8   9      216.91      205.51     22.65 o 
   5   8   9      667.26      651.82     35.92 o 
   6   8   9      833.29      868.12     38.13 o 
   7   8   9     1046.30     1045.19     41.73 o 
   8   8   9        0.00       20.93     20.07 o 
   9   8   9     1247.30     1325.33     55.39 o 
  10   8   9        6.36        4.16     19.19 o 
  11   8   9      289.93      342.71     35.82 o 
  12   8   9      142.55      213.30     29.18 o 
  13   8   9      403.21      337.08     33.72 o 
  14   8   9       10.90       26.31     28.05 o 
  15   8   9       34.69      -25.02     34.51 o 
   1   9   9      180.25      166.98     24.72 o 
   2   9   9      138.34      173.85     23.10 o 
   3   9   9      741.37      762.53     41.97 o 
   4   9   9        8.02        2.86     17.84 o 
   5   9   9        3.62        6.22     17.65 o 
   6   9   9     1360.07     1418.36     48.63 o 
   7   9   9      184.73      165.46     26.20 o 
   8   9   9      212.46      217.37     28.12 o 
   9   9   9       37.19       11.15     24.36 o 
  10   9   9       39.05       16.96     25.02 o 
  11   9   9      137.57      113.47     35.53 o 
  12   9   9       81.29       70.04     33.33 o 
  13   9   9      546.29      623.70     78.18 o 
   0  10   9      887.78      940.77     61.03 o 
   1  10   9        8.86       15.92     22.80 o 
   2  10   9      203.03      215.28     29.27 o 
   3  10   9      280.11      287.13     35.50 o 
   4  10   9        4.29      -19.56     23.30 o 
   5  10   9       29.73       14.74     23.12 o 
   6  10   9       14.53        5.43     21.65 o 
   7  10   9     1797.42     1796.98    105.94 o 
   8  10   9      113.92      139.64     32.34 o 
   9  10   9      971.83      921.63     74.56 o 
  10  10   9      212.29      224.37     36.49 o 
   1  11   9       44.24        3.87     26.81 o 
   2  11   9        1.67        4.93     25.73 o 
   3  11   9      475.14      557.53     49.91 o 
   4  11   9       22.30        6.37     28.73 o 
   5  11   9      107.95      155.76     35.55 o 
   0   0  10      701.99      845.80     34.21 o 
   1   0  10     2123.93     1874.43     37.25 o 
   2   0  10      969.16     1026.61     26.56 o 
   3   0  10     5046.81     5111.58     75.68 o 
   4   0  10     3851.72     4500.91     69.13 o 
   5   0  10     6302.43     7048.72     99.57 o 
   6   0  10      844.20      951.91     36.42 o 
   7   0  10    30642.63    31962.58    555.80 o 
   8   0  10        8.35       20.48     16.23 o 
   9   0  10     5724.61     5821.28    112.85 o 
  10   0  10       29.57       18.57     23.33 o 
  11   0  10     1784.00     1881.53     67.32 o 
  12   0  10     7056.75     6558.92    131.32 o 
  13   0  10        0.35       19.42     23.30 o 
  14   0  10      177.79      193.57     30.35 o 
  15   0  10     1041.35      981.80     61.26 o 
  16   0  10      810.55      838.09     53.98 o 
  17   0  10      469.82      542.15     46.59 o 
  18   0  10       22.72       29.21     31.54 o 
  19   0  10      392.24      376.14     49.20 o 
  20   0  10      881.24      881.27     71.65 o 
  21   0  10     1432.69     1597.98    164.49 o 
   1   1  10        3.81       -2.42      4.32 o 
   2   1  10      161.66      198.62     10.62 o 
   3   1  10     1031.00     1048.25     23.36 o 
   4   1  10      303.85      346.18     13.15 o 
   5   1  10        1.30       29.61      6.30 o 
   6   1  10        9.93       16.45      9.63 o 
   7   1  10      100.14      100.55     11.33 o 
   8   1  10      294.97      362.16     19.83 o 
   9   1  10      694.61      697.21     22.61 o 
  10   1  10      577.59      550.95     26.38 o 
  11   1  10     1720.87     1607.76     43.91 o 
  12   1  10      329.18      299.11     23.86 o 
  13   1  10     5121.17     5084.55     80.86 o 
  14   1  10        1.47       -2.45     16.09 o 
  15   1  10      203.87      206.92     30.45 o 
  16   1  10        4.46       13.91     17.43 o 
  17   1  10       78.37       66.68     22.93 o 
  18   1  10      171.80      152.15     23.32 o 
  19   1  10        3.23       16.45     19.10 o 
  20   1  10       62.05      110.01     24.28 o 
  21   1  10        0.12      -21.32     20.68 o 
   0   2  10    15582.56    16536.81    208.16 o 
   1   2  10        5.73       -1.28      6.16 o 
   2   2  10      158.16      149.28     10.58 o 
   3   2  10     5027.74     5679.14     64.47 o 
   4   2  10      113.59      103.04      9.23 o 
   5   2  10      753.02      718.28     18.27 o 
   6   2  10     2940.65     3060.24     38.79 o 
   7   2  10     3508.84     3774.54     56.63 o 
   8   2  10     1521.57     1460.62     31.11 o 
   9   2  10     1004.67      974.52     27.67 o 
  10   2  10     1565.95     1407.85     33.32 o 
  11   2  10     3007.45     2920.58     55.64 o 
  12   2  10       25.08       45.07     17.49 o 
  13   2  10     1332.04     1313.75     40.53 o 
  14   2  10      345.07      344.99     26.02 o 
  15   2  10      813.07      864.30     38.13 o 
  16   2  10       43.60       38.31     18.74 o 
  17   2  10      224.58      275.75     27.25 o 
  18   2  10       23.20       25.25     21.65 o 
  19   2  10      843.86      928.84     44.24 o 
  20   2  10        3.37       28.33     21.03 o 
   1   3  10     1155.41     1192.86     37.52 o 
   2   3  10     2274.52     2316.42     32.24 o 
   3   3  10      471.39      405.08     14.32 o 
   4   3  10      807.96      775.00     19.59 o 
   5   3  10     1679.65     1493.34     28.58 o 
   6   3  10       29.77       24.84      8.77 o 
   7   3  10     4312.43     4122.55     55.27 o 
   8   3  10      325.17      368.73     21.13 o 
   9   3  10     2993.62     3017.02     48.95 o 
  10   3  10      474.81      479.25     25.18 o 
  11   3  10      235.04      226.47     21.76 o 
  12   3  10      760.58      723.79     32.79 o 
  13   3  10      424.36      491.09     28.66 o 
  14   3  10      481.26      466.84     29.06 o 
  15   3  10      859.84      852.48     37.92 o 
  16   3  10       28.39       27.91     19.02 o 
  17   3  10      469.93      459.54     32.17 o 
  18   3  10      222.63      229.89     30.31 o 
  19   3  10      354.37      441.26     47.83 o 
  20   3  10       54.23      138.20     32.11 o 
   0   4  10      999.32     1211.86     37.14 o 
   1   4  10      635.60      688.40     21.21 o 
   2   4  10      731.51      761.38     22.45 o 
   3   4  10     2121.65     2118.68     36.96 o 
   4   4  10        0.03       -8.66     10.30 o 
   5   4  10      539.32      568.02     19.26 o 
   6   4  10       55.09       60.73     10.29 o 
   7   4  10      269.50      280.97     20.85 o 
   8   4  10     1355.79     1265.35     53.86 o 
   9   4  10      132.33      136.90     16.56 o 
  10   4  10      158.01      204.06     20.66 o 
  11   4  10      204.61      185.12     22.34 o 
  12   4  10      208.97      185.79     31.57 o 
  13   4  10        0.83       27.08     19.18 o 
  14   4  10       61.41       52.33     20.41 o 
  15   4  10       29.49       24.62     20.16 o 
  16   4  10        1.95       -8.45     19.24 o 
  17   4  10      130.06      129.75     25.95 o 
  18   4  10       49.07       77.15     24.03 o 
  19   4  10      293.42      299.69     45.72 o 
   1   5  10      267.06      273.69     19.65 o 
   2   5  10      932.82      934.72     25.96 o 
   3   5  10     1306.31     1314.69     31.20 o 
   4   5  10      772.26      743.94     26.71 o 
   5   5  10     2957.62     2864.01     60.65 o 
   6   5  10     1965.35     1995.26     40.25 o 
   7   5  10     1822.08     1714.05     37.85 o 
   8   5  10       30.66       12.40      9.22 o 
   9   5  10      414.40      490.63     37.02 o 
  10   5  10      308.51      231.12     32.05 o 
  11   5  10        5.32      -15.20     14.11 o 
  12   5  10       21.35        4.04     16.19 o 
  13   5  10        6.37       -4.38     18.40 o 
  14   5  10        0.13       12.02     20.76 o 
  15   5  10       85.28       85.58     26.72 o 
  16   5  10      437.87      433.56     41.65 o 
  17   5  10      195.27      171.51     28.47 o 
  18   5  10      574.76      611.83     71.79 o 
  19   5  10       61.17        0.30     24.12 o 
   0   6  10      221.39      225.28     29.31 o 
   1   6  10      874.88      834.34     33.27 o 
   2   6  10     1419.05     1447.33     55.66 o 
   3   6  10       15.84        4.14     14.45 o 
   4   6  10      311.78      356.25     24.14 o 
   5   6  10      132.34      152.22     19.11 o 
   6   6  10      141.93      188.04     18.10 o 
   7   6  10      583.74      595.67     27.28 o 
   8   6  10      777.99      794.91     33.81 o 
   9   6  10     1877.01     1822.03     46.33 o 
  10   6  10      196.49      224.08     22.57 o 
  11   6  10     2546.26     2493.97     68.66 o 
  12   6  10       38.89       43.77     18.17 o 
  13   6  10      449.42      429.06     33.90 o 
  14   6  10       39.20       -3.37     19.37 o 
  15   6  10      195.64      198.29     32.20 o 
  16   6  10        3.44       42.25     40.30 o 
  17   6  10       53.50       63.47     25.50 o 
  18   6  10      315.27      352.25     40.89 o 
   1   7  10      146.92      151.32     20.02 o 
   2   7  10      255.90      178.98     20.85 o 
   3   7  10     3456.90     3451.20     85.68 o 
   4   7  10      348.31      334.32     26.68 o 
   5   7  10      164.21      163.40     20.71 o 
   6   7  10       11.72       -3.58     15.05 o 
   7   7  10      140.13      140.62     20.39 o 
   8   7  10       27.58       74.66     20.19 o 
   9   7  10      264.48      264.77     27.42 o 
  10   7  10       11.76        6.59     19.79 o 
  11   7  10      502.34      463.51     34.31 o 
  12   7  10       54.18       49.49     21.71 o 
  13   7  10       45.46      131.21     29.23 o 
  14   7  10        9.38      -32.62     21.74 o 
  15   7  10       59.08       32.21     26.84 o 
  16   7  10       28.94       12.88     23.84 o 
   0   8  10        2.86      -11.02     38.39 o 
   1   8  10      909.18      797.35     39.48 o 
   2   8  10        8.47        4.17     15.54 o 
   3   8  10        6.54      -12.25     14.82 o 
   4   8  10      982.32      881.06     38.49 o 
   5   8  10     3772.44     3579.86     70.17 o 
   6   8  10      528.12      501.94     34.40 o 
   7   8  10      548.71      620.09     38.13 o 
   8   8  10        0.13      -22.87     17.91 o 
   9   8  10     1546.99     1717.87     59.78 o 
  10   8  10        2.78       -0.48     19.80 o 
  11   8  10      744.53      782.49     66.95 o 
  12   8  10      155.18      162.91     27.62 o 
  13   8  10      243.93      271.55     36.48 o 
  14   8  10        0.67       24.32     27.85 o 
  15   8  10      259.18      240.16     49.68 o 
   1   9  10       11.86      -18.70     17.03 o 
   2   9  10        0.03       -8.43     17.37 o 
   3   9  10      155.06      155.18     25.38 o 
   4   9  10      399.85      450.34     31.05 o 
   5   9  10     1883.77     1982.16     69.15 o 
   6   9  10       70.65      114.69     22.43 o 
   7   9  10      480.91      398.06     44.02 o 
   8   9  10       66.50        3.09     20.93 o 
   9   9  10        2.69      -14.20     20.86 o 
  10   9  10       58.03       81.00     27.31 o 
  11   9  10       11.14       -6.15     27.97 o 
  12   9  10      334.01      357.69     41.40 o 
   0  10  10       22.49        4.61     26.20 o 
   1  10  10       75.52      132.70     22.61 o 
   2  10  10        0.26      -27.99     18.66 o 
   3  10  10      113.61       64.63     27.32 o 
   4  10  10       14.84       11.12     21.44 o 
   5  10  10       48.41       47.45     23.98 o 
   6  10  10      136.71      127.68     30.73 o 
   7  10  10        1.25       56.69     27.65 o 
   8  10  10      594.99      714.67     51.43 o 
   9  10  10       27.79       55.39     29.64 o 
   1  11  10       13.44       15.55     27.47 o 
   2  11  10       28.24       20.84     28.76 o 
   3  11  10       50.38       36.02     29.77 o 
   4  11  10      323.35      299.75     40.73 o 
   1   1  11        0.05       -4.78      5.76 o 
   2   1  11     2906.29     3115.37     41.30 o 
   3   1  11     4154.79     4093.97     50.15 o 
   4   1  11     1768.97     1651.80     27.96 o 
   5   1  11     1843.46     1672.71     26.11 o 
   6   1  11     7457.25     7306.40     81.39 o 
   7   1  11      976.92      986.61     24.27 o 
   8   1  11      319.63      284.37     25.32 o 
   9   1  11      423.34      493.99     34.95 o 
  10   1  11      144.48      158.84     19.79 o 
  11   1  11     2272.85     2238.63     49.06 o 
  12   1  11     2953.41     2954.59     58.04 o 
  13   1  11     1539.84     1578.32     57.97 o 
  14   1  11       77.63       35.05     17.00 o 
  15   1  11      525.53      561.13     32.10 o 
  16   1  11       76.71      105.33     20.51 o 
  17   1  11      381.75      421.24     30.77 o 
  18   1  11       89.19       69.37     20.73 o 
  19   1  11      160.43      134.79     24.26 o 
  20   1  11       55.28       81.43     23.84 o 
   0   2  11     7274.07     7817.93    110.41 o 
   1   2  11     1242.10     1093.00     21.41 o 
   2   2  11     4067.96     4213.10     48.55 o 
   3   2  11       91.18      123.61     10.53 o 
   4   2  11     1507.19     1499.37     25.86 o 
   5   2  11      452.75      529.71     16.75 o 
   6   2  11      435.32      385.40     15.79 o 
   7   2  11       44.26       56.68     12.95 o 
   8   2  11      570.88      522.14     23.88 o 
   9   2  11      788.37      773.14     25.77 o 
  10   2  11     2773.59     2628.72     56.23 o 
  11   2  11     4106.60     3890.93     73.03 o 
  12   2  11     2635.47     2589.81     53.87 o 
  13   2  11       16.01       29.80     16.20 o 
  14   2  11      138.66      161.89     21.13 o 
  15   2  11      244.24      226.76     23.81 o 
  16   2  11      235.67      257.29     25.19 o 
  17   2  11       56.44       59.13     20.76 o 
  18   2  11      107.47      108.92     22.03 o 
  19   2  11      467.70      453.83     33.65 o 
  20   2  11       43.51       98.39     24.93 o 
   1   3  11     2637.61     2755.35     36.87 o 
   2   3  11     5903.64     5844.79     62.92 o 
   3   3  11       66.92       81.49      8.99 o 
   4   3  11     1044.95     1036.14     22.83 o 
   5   3  11       39.04       72.61     10.70 o 
   6   3  11        7.85       -0.49      9.20 o 
   7   3  11       81.80       98.64     12.78 o 
   8   3  11      213.13      228.11     18.70 o 
   9   3  11      932.26      811.67     27.75 o 
  10   3  11      916.39      808.00     28.61 o 
  11   3  11      393.68      406.27     28.47 o 
  12   3  11     1498.91     1512.08     51.34 o 
  13   3  11        1.47       10.37     15.99 o 
  14   3  11      354.90      322.73     25.82 o 
  15   3  11      296.73      295.60     30.57 o 
  16   3  11      410.59      375.65     29.35 o 
  17   3  11      114.98      159.48     26.50 o 
  18   3  11       15.59       27.39     22.01 o 
  19   3  11       12.51        8.48     22.48 o 
  20   3  11       38.29       19.01     24.05 o 
   0   4  11     3216.38     3071.68     56.37 o 
   1   4  11       50.46       41.32      7.83 o 
   2   4  11      509.96      538.11     15.87 o 
   3   4  11        2.51       -5.07      7.62 o 
   4   4  11      199.91      202.64     11.55 o 
   5   4  11       28.40       16.37      8.61 o 
   6   4  11       20.28       33.24     12.19 o 
   7   4  11      156.00       58.85     12.31 o 
   8   4  11     1688.66     1618.22     41.69 o 
   9   4  11     1185.68     1177.21     36.65 o 
  10   4  11       54.36       64.87     16.40 o 
  11   4  11     1337.46     1448.06     47.25 o 
  12   4  11      744.82      701.27     37.38 o 
  13   4  11     2592.02     2678.57     72.26 o 
  14   4  11      162.15      185.34     30.68 o 
  15   4  11       60.30       45.04     22.08 o 
  16   4  11        0.07      -11.88     19.61 o 
  17   4  11      134.08      162.39     26.70 o 
  18   4  11       69.88       75.36     25.98 o 
  19   4  11      449.52      493.55     40.85 o 
   1   5  11      470.92      451.05     24.34 o 
   2   5  11      286.62      316.11     21.69 o 
   3   5  11     1156.16     1198.41     30.67 o 
   4   5  11      899.45      866.78     28.02 o 
   5   5  11     2036.26     1971.94     43.19 o 
   6   5  11     5232.36     5145.46     70.25 o 
   7   5  11      299.68      284.95     23.36 o 
   8   5  11       29.71       59.33     15.37 o 
   9   5  11     1988.50     1899.23     46.51 o 
  10   5  11     1207.15     1136.09     43.61 o 
  11   5  11       69.66       39.07     17.05 o 
  12   5  11      657.64      657.36     38.02 o 
  13   5  11      109.81      130.30     23.46 o 
  14   5  11      127.72       83.01     22.76 o 
  15   5  11       11.06       41.44     21.46 o 
  16   5  11       17.80      -13.96     22.35 o 
  17   5  11       67.94      151.72     32.34 o 
  18   5  11        7.57        1.26     35.87 o 
   0   6  11      211.14      193.43     29.22 o 
   1   6  11       11.41       11.86     15.64 o 
   2   6  11       69.98       57.64     16.94 o 
   3   6  11      276.56      326.06     24.98 o 
   4   6  11     4059.72     3934.59     74.62 o 
   5   6  11      362.95      430.76     49.52 o 
   6   6  11     1729.91     1583.10     42.96 o 
   7   6  11       59.93       65.88     19.63 o 
   8   6  11      462.63      454.82     29.25 o 
   9   6  11      136.73      114.69     18.98 o 
  10   6  11        6.96       12.02     13.92 o 
  11   6  11       81.73       64.77     19.63 o 
  12   6  11        4.00      -25.90     17.26 o 
  13   6  11       34.94       34.40     20.92 o 
  14   6  11       25.20       39.83     22.09 o 
  15   6  11      121.50      128.15     26.01 o 
  16   6  11       48.84       48.37     23.79 o 
  17   6  11        0.27        7.65     23.23 o 
   1   7  11      829.18      830.61     35.83 o 
   2   7  11      956.02      939.15     37.71 o 
   3   7  11     2767.36     2791.64     63.99 o 
   4   7  11       13.57      -21.20     18.47 o 
   5   7  11     1915.37     1948.30     48.80 o 
   6   7  11        0.26       -5.76     15.05 o 
   7   7  11     1461.86     1422.70     83.02 o 
   8   7  11      116.84      107.79     21.65 o 
   9   7  11      182.08      205.24     26.35 o 
  10   7  11       67.25       57.41     21.30 o 
  11   7  11        7.59      -12.10     18.70 o 
  12   7  11       24.67       -9.42     20.21 o 
  13   7  11      514.23      633.90     46.92 o 
  14   7  11     2295.24     2368.94     77.97 o 
  15   7  11       16.85        5.91     26.75 o 
  16   7  11       80.55       63.17     30.15 o 
   0   8  11      101.62       81.67     28.78 o 
   1   8  11      357.83      423.91     35.75 o 
   2   8  11      274.57      215.68     25.72 o 
   3   8  11       60.05       46.09     18.34 o 
   4   8  11      184.90      238.55     28.08 o 
   5   8  11      198.48      216.51     24.49 o 
   6   8  11      372.81      337.24     30.18 o 
   7   8  11      724.05      716.92     43.54 o 
   8   8  11      130.34      126.65     28.67 o 
   9   8  11     1003.43      968.21     47.66 o 
  10   8  11       27.60       38.23     23.26 o 
  11   8  11      645.16      640.40     41.46 o 
  12   8  11        7.66      -21.84     31.19 o 
  13   8  11        9.66      -22.17     39.02 o 
  14   8  11      516.11      468.38     55.87 o 
   1   9  11       92.04      109.96     21.71 o 
   2   9  11      550.29      557.89     34.39 o 
   3   9  11       76.23       71.56     20.35 o 
   4   9  11       26.75        5.54     18.16 o 
   5   9  11      653.85      719.96     38.69 o 
   6   9  11      409.23      462.25     36.49 o 
   7   9  11       26.00       -7.35     23.16 o 
   8   9  11       49.18       48.38     22.78 o 
   9   9  11      222.46      249.19     30.87 o 
  10   9  11      224.87      292.46     33.08 o 
  11   9  11       17.55      -33.06     24.21 o 
  12   9  11       26.65       40.67     40.63 o 
   0  10  11      521.70      596.82     67.62 o 
   1  10  11        3.35       10.71     18.75 o 
   2  10  11      340.97      276.94     31.99 o 
   3  10  11      168.77       95.46     30.13 o 
   4  10  11       89.02       74.48     25.20 o 
   5  10  11       86.46       78.50     32.14 o 
   6  10  11       14.18       10.98     25.66 o 
   7  10  11      386.33      377.21     41.63 o 
   8  10  11     1175.93     1258.15     66.68 o 
   9  10  11      600.15      680.54     53.16 o 
   1  11  11       25.24       26.02     28.26 o 
   2  11  11      254.43      165.68     34.90 o 
   3  11  11       33.45        1.46     28.17 o 
   0   0  12      515.63      513.22     31.83 o 
   1   0  12      284.63      204.04     21.87 o 
   2   0  12     1036.92     1153.74     49.40 o 
   3   0  12     5494.91     5826.46     87.29 o 
   4   0  12      696.56      739.93     25.84 o 
   5   0  12      359.09      427.87     21.42 o 
   6   0  12     1868.46     1984.91     49.53 o 
   7   0  12    10047.49    10223.17    169.20 o 
   8   0  12     2152.09     2277.97     64.56 o 
   9   0  12     5965.70     5908.08    116.31 o 
  10   0  12     1020.58      998.81     62.40 o 
  11   0  12      122.50      132.77     26.98 o 
  12   0  12     4466.32     4392.81    103.77 o 
  13   0  12     3205.46     3046.37     85.94 o 
  14   0  12     1073.97      998.69     55.90 o 
  15   0  12     1912.91     1639.83     66.13 o 
  16   0  12       97.07       76.43     28.33 o 
  17   0  12      534.15      569.45     48.06 o 
  18   0  12      232.23      254.56     38.02 o 
  19   0  12      263.02      363.66     43.86 o 
  20   0  12     1339.45     1388.03    149.33 o 
   1   1  12      595.41      704.82     19.10 o 
   2   1  12      617.01      542.30     23.73 o 
   3   1  12      863.20      761.97     40.32 o 
   4   1  12      579.72      612.46     17.71 o 
   5   1  12     5676.28     6181.34     65.46 o 
   6   1  12      296.91      295.41     16.28 o 
   7   1  12      346.17      330.82     16.31 o 
   8   1  12      896.03      881.31     30.27 o 
   9   1  12       10.10        0.36     15.18 o 
  10   1  12       56.02       17.41     16.69 o 
  11   1  12     1813.46     1811.42     44.77 o 
  12   1  12      100.50       94.13     18.95 o 
  13   1  12     2652.66     2582.60     55.34 o 
  14   1  12       86.70       58.68     18.63 o 
  15   1  12      300.43      354.89     27.71 o 
  16   1  12       52.98       49.28     19.39 o 
  17   1  12        2.83       15.34     18.49 o 
  18   1  12       30.29       -6.35     18.38 o 
  19   1  12      187.42      188.37     29.30 o 
  20   1  12       39.80       56.18     22.84 o 
   0   2  12      649.13      596.85     24.98 o 
   1   2  12     1805.64     1953.57     30.02 o 
   2   2  12     3295.17     3267.33     63.57 o 
   3   2  12     1358.49     1336.25     29.55 o 
   4   2  12        3.48       -8.37      7.36 o 
   5   2  12      821.98      898.47     21.09 o 
   6   2  12     2270.01     2219.44     33.19 o 
   7   2  12     2477.69     2482.34     41.28 o 
   8   2  12     1838.87     1847.19     35.97 o 
   9   2  12     1672.48     1656.19     45.85 o 
  10   2  12      778.97      730.62     31.08 o 
  11   2  12      296.84      299.67     25.71 o 
  12   2  12      221.58      156.76     22.18 o 
  13   2  12     1494.49     1501.62     44.03 o 
  14   2  12      501.06      494.71     29.96 o 
  15   2  12      173.26      130.61     27.26 o 
  16   2  12       16.90       -2.55     18.29 o 
  17   2  12      313.95      323.24     28.53 o 
  18   2  12        0.94      -12.89     22.80 o 
  19   2  12        3.60       77.78     22.29 o 
  20   2  12       82.18       73.94     25.05 o 
   1   3  12        1.03        8.18      7.25 o 
   2   3  12     3028.51     3009.01     40.34 o 
   3   3  12      269.23      244.78     13.12 o 
   4   3  12     3590.67     3602.06     46.26 o 
   5   3  12      968.99      927.33     25.07 o 
   6   3  12     2634.43     2428.42     39.77 o 
   7   3  12     2569.70     2700.93     53.96 o 
   8   3  12      129.05      130.88     14.74 o 
   9   3  12      244.16      274.67     20.81 o 
  10   3  12      732.54      706.31     34.88 o 
  11   3  12     3185.58     3087.72     60.24 o 
  12   3  12      160.80      161.58     20.53 o 
  13   3  12       29.53       -2.89     22.89 o 
  14   3  12      899.81      902.81     41.94 o 
  15   3  12      870.13      871.38     43.84 o 
  16   3  12       28.95       34.61     22.99 o 
  17   3  12      322.72      335.13     31.77 o 
  18   3  12       33.32       42.36     23.44 o 
  19   3  12      132.33      106.77     27.27 o 
   0   4  12      979.36     1053.99     32.46 o 
   1   4  12      282.56      288.92     13.61 o 
   2   4  12      294.09      334.36     14.73 o 
   3   4  12        0.28        4.48     10.59 o 
   4   4  12       28.47       31.32     12.15 o 
   5   4  12      258.72      258.77     17.70 o 
   6   4  12      632.97      564.56     25.48 o 
   7   4  12      421.58      406.78     26.68 o 
   8   4  12     1864.86     1990.73     51.59 o 
   9   4  12      436.61      528.32     28.01 o 
  10   4  12      321.22      269.41     22.17 o 
  11   4  12      368.58      339.49     27.98 o 
  12   4  12       78.25       48.56     20.11 o 
  13   4  12     1913.97     1758.11     53.70 o 
  14   4  12       30.41       14.04     19.60 o 
  15   4  12       40.32       31.40     23.76 o 
  16   4  12       75.69       82.03     25.65 o 
  17   4  12      260.84      211.31     33.14 o 
  18   4  12        0.48      -22.71     23.44 o 
  19   4  12        8.60       40.47     27.20 o 
   1   5  12     1987.62     1997.23     45.69 o 
   2   5  12       31.94       18.98     14.78 o 
   3   5  12      138.32      152.97     18.37 o 
   4   5  12       26.65       21.24     13.08 o 
   5   5  12      351.73      346.37     22.64 o 
   6   5  12     1761.45     1657.59     38.44 o 
   7   5  12       83.40       95.75     17.63 o 
   8   5  12      479.36      398.80     25.53 o 
   9   5  12     2051.30     1916.53     52.72 o 
  10   5  12       98.40      126.01     19.09 o 
  11   5  12      249.77      273.33     27.00 o 
  12   5  12        4.02      -10.19     17.62 o 
  13   5  12       36.31       52.34     20.77 o 
  14   5  12       51.79       19.30     20.38 o 
  15   5  12      199.34      183.46     27.11 o 
  16   5  12       72.50       41.34     26.12 o 
  17   5  12        1.93       29.30     23.11 o 
  18   5  12      461.37      548.66     41.78 o 
   0   6  12      995.88      968.35     53.11 o 
   1   6  12     2889.49     2796.72     57.07 o 
   2   6  12      935.39      937.08     36.38 o 
   3   6  12     1291.29     1293.82     40.50 o 
   4   6  12       23.13       28.83     18.14 o 
   5   6  12     2269.05     2329.25     52.35 o 
   6   6  12     1190.57     1084.50     38.11 o 
   7   6  12       48.81       69.35     19.28 o 
   8   6  12     1147.92     1219.35     52.92 o 
   9   6  12     1963.26     2050.06     63.69 o 
  10   6  12     1015.62      945.46     56.96 o 
  11   6  12      210.08      196.49     22.71 o 
  12   6  12      812.78      814.16     48.18 o 
  13   6  12      483.08      464.10     35.79 o 
  14   6  12      100.38      107.69     27.36 o 
  15   6  12        0.46       -7.61     20.26 o 
  16   6  12        0.58       -1.99     21.81 o 
  17   6  12       43.12       31.57     30.32 o 
   1   7  12       58.97       67.20     18.20 o 
   2   7  12      115.69      113.33     19.53 o 
   3   7  12     1943.98     2113.15     56.54 o 
   4   7  12       99.01       72.62     18.14 o 
   5   7  12     1155.07     1138.40     40.22 o 
   6   7  12       64.56       68.93     20.25 o 
   7   7  12      195.35      188.88     25.26 o 
   8   7  12       43.56       33.41     20.21 o 
   9   7  12      321.35      321.92     30.14 o 
  10   7  12      125.25      151.29     25.79 o 
  11   7  12       58.43       47.87     29.59 o 
  12   7  12        7.25       39.83     23.90 o 
  13   7  12      430.35      358.35     38.44 o 
  14   7  12       53.73       56.29     27.74 o 
  15   7  12      154.71       89.84     30.76 o 
   0   8  12      837.98      967.28     59.78 o 
   1   8  12     1450.33     1452.81     47.82 o 
   2   8  12       59.49       25.97     19.69 o 
   3   8  12       25.74       31.83     17.73 o 
   4   8  12      364.61      341.58     32.51 o 
   5   8  12     1605.86     1450.23     47.03 o 
   6   8  12       44.62       22.74     19.88 o 
   7   8  12      535.50      446.03     34.19 o 
   8   8  12       51.71       58.27     21.97 o 
   9   8  12      406.42      371.89     33.31 o 
  10   8  12      264.13      326.54     35.92 o 
  11   8  12      103.98      161.09     28.34 o 
  12   8  12      887.07      989.81     58.78 o 
  13   8  12      179.28      179.12     33.85 o 
  14   8  12      109.84       88.41     39.24 o 
   1   9  12       89.48       92.37     21.31 o 
   2   9  12      158.93      139.04     23.14 o 
   3   9  12      788.01      810.98     40.06 o 
   4   9  12      625.87      679.91     38.04 o 
   5   9  12      202.80      243.53     28.81 o 
   6   9  12      571.80      692.30     47.28 o 
   7   9  12       95.89       67.55     23.77 o 
   8   9  12       74.16      134.54     29.55 o 
   9   9  12       69.24       55.51     35.71 o 
  10   9  12        0.97      -22.09     21.00 o 
  11   9  12      987.03     1009.74     59.01 o 
   0  10  12       14.19       -8.67     26.27 o 
   1  10  12       71.13       75.84     31.07 o 
   2  10  12        1.22        9.84     21.37 o 
   3  10  12       25.81      -10.64     19.93 o 
   4  10  12      141.31       97.72     25.15 o 
   5  10  12      402.36      465.16     38.80 o 
   6  10  12      200.11      199.34     44.59 o 
   7  10  12      392.43      394.61     73.66 o 
   8  10  12        6.18       36.37     27.96 o 
   1   1  13       99.73       77.08      8.98 o 
   2   1  13       56.67       51.70      8.42 o 
   3   1  13     4227.08     4546.32     52.56 o 
   4   1  13      212.68      286.40     13.28 o 
   5   1  13     1877.01     1913.34     30.41 o 
   6   1  13     2055.40     1854.69     29.67 o 
   7   1  13      213.40      224.57     19.11 o 
   8   1  13      487.32      442.00     23.81 o 
   9   1  13       42.57       45.28     15.05 o 
  10   1  13      612.84      575.25     28.20 o 
  11   1  13      123.11      137.28     20.97 o 
  12   1  13     1707.13     1672.16     48.70 o 
  13   1  13       81.27       86.59     18.35 o 
  14   1  13     1071.98     1000.51     51.29 o 
  15   1  13       23.60       63.78     18.55 o 
  16   1  13       93.67       87.61     21.18 o 
  17   1  13       74.43       64.76     20.68 o 
  18   1  13      541.74      525.84     34.30 o 
  19   1  13        1.12       -3.46     19.41 o 
  20   1  13        1.41      -18.93     19.90 o 
   0   2  13      524.66      470.88     23.76 o 
   1   2  13        0.32        6.04      7.43 o 
   2   2  13     1625.94     1770.93     44.28 o 
   3   2  13     1557.16     1443.27     29.91 o 
   4   2  13      414.33      457.70     16.67 o 
   5   2  13       54.04       75.14     10.19 o 
   6   2  13     2329.96     2337.48     39.98 o 
   7   2  13      208.04      222.14     17.87 o 
   8   2  13     1033.39      970.50     28.56 o 
   9   2  13      486.13      423.26     24.97 o 
  10   2  13     1152.48     1154.44     42.26 o 
  11   2  13     4309.65     4341.32     80.18 o 
  12   2  13     1096.84     1119.16     40.79 o 
  13   2  13      485.19      428.89     30.28 o 
  14   2  13       21.03       15.11     18.52 o 
  15   2  13      605.01      521.34     31.58 o 
  16   2  13        6.95      -10.39     18.06 o 
  17   2  13      418.75      437.34     31.85 o 
  18   2  13      195.53      217.53     29.01 o 
  19   2  13        7.25       18.44     22.45 o 
   1   3  13     3449.48     3662.76     46.90 o 
   2   3  13       99.99      100.38     11.10 o 
   3   3  13       47.81       27.45      9.39 o 
   4   3  13       34.77       27.68      9.47 o 
   5   3  13      201.90      257.08     18.88 o 
   6   3  13      167.61      172.18     14.97 o 
   7   3  13      160.59      184.40     15.49 o 
   8   3  13        0.21       -2.13     11.52 o 
   9   3  13       12.29       -9.98     13.55 o 
  10   3  13     1060.55     1063.47     36.60 o 
  11   3  13     1894.12     1755.56     60.03 o 
  12   3  13      251.76      199.11     21.75 o 
  13   3  13       40.12       62.72     20.38 o 
  14   3  13       96.80       85.39     21.79 o 
  15   3  13       94.75       85.42     31.67 o 
  16   3  13      125.75       99.07     26.06 o 
  17   3  13      405.08      385.83     51.94 o 
  18   3  13      377.73      372.38     38.72 o 
  19   3  13       80.73       51.45     36.99 o 
   0   4  13     9124.32     8967.20    129.72 o 
   1   4  13     1236.86     1139.17     25.09 o 
   2   4  13      986.72      951.80     28.34 o 
   3   4  13       43.98       48.48     12.46 o 
   4   4  13      104.88       79.09     13.82 o 
   5   4  13      253.02      261.25     18.30 o 
   6   4  13     1344.82     1435.93     43.59 o 
   7   4  13      695.55      673.41     33.83 o 
   8   4  13     4079.65     4111.29     73.91 o 
   9   4  13       97.28       74.94     16.94 o 
  10   4  13     1845.02     1668.45     57.14 o 
  11   4  13      238.30      280.67     33.03 o 
  12   4  13     1083.65     1047.72     64.15 o 
  13   4  13      592.19      554.03     38.98 o 
  14   4  13       69.64       75.39     22.04 o 
  15   4  13      425.61      384.73     32.88 o 
  16   4  13        9.07       15.06     20.73 o 
  17   4  13        5.82      -18.61     19.47 o 
  18   4  13      427.62      484.65     43.14 o 
   1   5  13        4.58       -4.55     14.29 o 
   2   5  13     4257.62     4227.73     69.95 o 
   3   5  13      548.35      535.22     27.86 o 
   4   5  13     3625.89     3619.38     78.74 o 
   5   5  13       79.84       79.33     15.47 o 
   6   5  13      424.54      511.43     27.16 o 
   7   5  13      239.47      189.19     20.40 o 
   8   5  13     2076.81     1965.55     84.16 o 
   9   5  13     2106.72     1974.14     85.10 o 
  10   5  13      309.92      290.67     27.06 o 
  11   5  13      360.37      370.26     31.79 o 
  12   5  13       60.50       89.44     22.09 o 
  13   5  13      355.40      437.51     34.28 o 
  14   5  13      216.62      194.76     27.65 o 
  15   5  13       42.14       41.20     22.06 o 
  16   5  13       38.81       30.10     22.67 o 
  17   5  13       81.87       83.36     25.97 o 
   0   6  13      938.25      872.06     50.83 o 
   1   6  13      273.36      248.52     22.66 o 
   2   6  13        2.23       20.53     16.13 o 
   3   6  13     4095.39     4203.44     85.40 o 
   4   6  13      604.89      650.51     32.34 o 
   5   6  13       15.76       -0.03     14.67 o 
   6   6  13     1164.38     1204.16     44.57 o 
   7   6  13     1126.33     1100.09     44.93 o 
   8   6  13       19.87       19.15     32.84 o 
   9   6  13        9.12       13.10     17.72 o 
  10   6  13        4.23        9.19     17.50 o 
  11   6  13       22.45        8.97     22.53 o 
  12   6  13      606.83      544.81     37.31 o 
  13   6  13        2.61       -4.24     20.56 o 
  14   6  13       31.03       24.09     21.54 o 
  15   6  13       32.37       60.75     24.29 o 
  16   6  13       26.96      -14.14     21.20 o 
   1   7  13       17.59      -12.48     15.65 o 
   2   7  13       65.33       84.10     19.41 o 
   3   7  13     2395.75     2293.41     54.62 o 
   4   7  13      844.44      806.67     40.89 o 
   5   7  13      311.89      330.45     26.59 o 
   6   7  13     2375.47     2199.06     90.68 o 
   7   7  13       19.76       23.89     18.94 o 
   8   7  13      446.44      449.02     34.01 o 
   9   7  13        7.26       41.29     27.13 o 
  10   7  13      719.63      757.58     42.68 o 
  11   7  13       33.24       46.63     24.96 o 
  12   7  13      110.50       96.54     28.03 o 
  13   7  13      905.37      963.58     57.40 o 
  14   7  13      418.78      450.11     43.53 o 
  15   7  13       38.08       81.12     30.07 o 
   0   8  13        0.12        6.71     26.33 o 
   1   8  13       12.83      -12.84     17.17 o 
   2   8  13      402.35      456.18     36.87 o 
   3   8  13        0.10       -1.86     17.24 o 
   4   8  13      295.73      320.92     27.92 o 
   5   8  13      239.47      259.65     28.65 o 
   6   8  13      247.33      212.61     27.44 o 
   7   8  13     1057.95      955.29     53.25 o 
   8   8  13       25.78        9.22     20.19 o 
   9   8  13      324.13      272.13     30.81 o 
  10   8  13      484.18      511.96     38.60 o 
  11   8  13      272.78      266.04     45.09 o 
  12   8  13      933.68     1100.65     78.51 o 
  13   8  13       83.13      110.50     31.52 o 
   1   9  13       74.03       62.15     23.07 o 
   2   9  13        1.52      -22.12     17.26 o 
   3   9  13       30.12       14.37     19.30 o 
   4   9  13      154.26      206.28     25.98 o 
   5   9  13      185.31      143.42     26.12 o 
   6   9  13      533.03      495.22     37.90 o 
   7   9  13       44.94       25.53     22.36 o 
   8   9  13       85.86       62.05     31.61 o 
   9   9  13       46.03       70.03     26.41 o 
  10   9  13       74.72       76.55     29.73 o 
  11   9  13      174.87      239.65     37.79 o 
   0  10  13      925.72     1075.01     68.28 o 
   1  10  13        1.29       15.03     22.15 o 
   2  10  13      756.87      796.47     42.84 o 
   3  10  13      144.11      105.43     34.61 o 
   4  10  13      105.15      115.91     28.33 o 
   5  10  13      418.34      341.49     35.52 o 
   6  10  13      492.93      440.07     39.17 o 
   7  10  13       34.15       39.46     28.83 o 
   0   0  14       18.92       35.81     16.96 o 
   1   0  14     1157.76      988.98     52.04 o 
   2   0  14      293.60      363.80     21.77 o 
   3   0  14      147.31      155.65     15.88 o 
   4   0  14     3251.31     3227.36     60.00 o 
   5   0  14     3540.92     3719.93     66.24 o 
   6   0  14      583.09      677.75     27.95 o 
   7   0  14       83.32      164.96     24.03 o 
   8   0  14     3072.06     3084.41     78.79 o 
   9   0  14     1001.61     1184.13     51.15 o 
  10   0  14     1453.78     1294.18     52.71 o 
  11   0  14       59.17       24.66     20.83 o 
  12   0  14      148.24      131.46     26.00 o 
  13   0  14      601.43      672.22     81.34 o 
  14   0  14     3322.82     3108.43    181.84 o 
  15   0  14      238.54      243.66     35.54 o 
  16   0  14        7.99       52.16     28.82 o 
  17   0  14      121.61       88.23     31.67 o 
  18   0  14      387.75      373.96     44.86 o 
  19   0  14      299.69      311.55     42.55 o 
   1   1  14       92.40       69.21      9.16 o 
   2   1  14      181.52      241.80     16.27 o 
   3   1  14      575.38      560.30     18.44 o 
   4   1  14      252.82      308.60     14.40 o 
   5   1  14      291.27      285.50     14.07 o 
   6   1  14      265.65      215.15     15.02 o 
   7   1  14     1026.76     1087.93     32.33 o 
   8   1  14      367.58      337.61     21.85 o 
   9   1  14       74.78       86.60     16.78 o 
  10   1  14      376.88      364.97     24.24 o 
  11   1  14      571.30      591.23     29.48 o 
  12   1  14        3.78       18.94     16.18 o 
  13   1  14      688.81      720.37     37.60 o 
  14   1  14     1500.68     1537.02     49.47 o 
  15   1  14      306.92      281.52     28.51 o 
  16   1  14      800.78      772.17     38.67 o 
  17   1  14       27.20       45.29     19.48 o 
  18   1  14       62.24       59.43     24.47 o 
  19   1  14        1.08       32.25     23.66 o 
   0   2  14      111.68      100.85     15.36 o 
   1   2  14       53.38       38.04      9.12 o 
   2   2  14      683.48      638.87     21.43 o 
   3   2  14       81.22       94.28     10.74 o 
   4   2  14      324.73      360.43     16.09 o 
   5   2  14        2.99       -1.93      8.74 o 
   6   2  14       40.40       47.77     11.73 o 
   7   2  14     1738.88     1830.03     44.36 o 
   8   2  14     2135.35     2149.12     48.05 o 
   9   2  14      426.87      368.69     23.47 o 
  10   2  14      382.29      356.12     27.07 o 
  11   2  14       86.67       57.58     20.29 o 
  12   2  14     2865.82     2611.40     61.74 o 
  13   2  14      373.71      459.86     50.02 o 
  14   2  14      124.03      131.82     27.31 o 
  15   2  14      114.50      124.57     24.07 o 
  16   2  14      121.08      166.51     25.17 o 
  17   2  14       20.70       20.10     20.68 o 
  18   2  14      282.21      295.00     35.63 o 
  19   2  14      131.85      172.67     45.45 o 
   1   3  14       37.02       20.35     10.62 o 
   2   3  14     2261.49     2204.23     35.50 o 
   3   3  14      181.78      210.31     13.91 o 
   4   3  14     3507.28     3549.02     47.82 o 
   5   3  14       98.63      108.48     13.29 o 
   6   3  14     5988.67     5836.92     74.02 o 
   7   3  14       60.71       38.50     14.44 o 
   8   3  14       12.94       -8.67     12.16 o 
   9   3  14     1391.52     1530.23     41.02 o 
  10   3  14      987.47     1074.11     36.88 o 
  11   3  14       16.95       38.53     15.48 o 
  12   3  14      775.81      767.73     39.20 o 
  13   3  14       17.23      -17.39     17.64 o 
  14   3  14     1305.97     1353.59     71.42 o 
  15   3  14      941.19      977.24     47.38 o 
  16   3  14      315.46      314.58     31.49 o 
  17   3  14        0.26        3.92     20.19 o 
  18   3  14       86.28      159.02     31.68 o 
  19   3  14      233.15      249.24     54.84 o 
   0   4  14     3143.45     3191.46     63.02 o 
   1   4  14        1.47       10.64     11.03 o 
   2   4  14      423.14      368.45     21.01 o 
   3   4  14       66.74       73.10     13.70 o 
   4   4  14      492.80      467.09     23.36 o 
   5   4  14       26.16       15.80     12.88 o 
   6   4  14      820.92      792.40     50.24 o 
   7   4  14     1225.08     1203.10     50.78 o 
   8   4  14       45.36       55.24     16.09 o 
   9   4  14       79.83       99.74     26.49 o 
  10   4  14        0.07        4.06     16.24 o 
  11   4  14       93.25      111.80     21.69 o 
  12   4  14        4.08       26.36     18.84 o 
  13   4  14      179.32      161.74     24.49 o 
  14   4  14        0.46      -11.43     18.11 o 
  15   4  14      789.60      763.90     43.56 o 
  16   4  14       68.25       36.26     22.51 o 
  17   4  14      111.49       83.51     25.26 o 
  18   4  14      574.59      727.29     52.37 o 
   1   5  14      230.40      191.66     27.92 o 
   2   5  14     1258.64     1254.53     39.10 o 
   3   5  14        4.55      -11.81     15.23 o 
   4   5  14     2125.38     2135.64     49.63 o 
   5   5  14        1.00       -9.22     14.89 o 
   6   5  14      405.61      449.84     28.98 o 
   7   5  14     1009.41      947.51     45.12 o 
   8   5  14      142.20       60.23     16.28 o 
   9   5  14      135.55       75.36     20.53 o 
  10   5  14       43.70        7.35     24.53 o 
  11   5  14        5.81      -15.43     21.58 o 
  12   5  14        9.96      -14.68     18.27 o 
  13   5  14       92.58       97.82     23.32 o 
  14   5  14      536.98      545.72     38.36 o 
  15   5  14      215.72      233.58     29.19 o 
  16   5  14       17.32       -3.62     21.44 o 
  17   5  14       14.75       32.52     23.74 o 
   0   6  14      668.99      643.22     45.54 o 
   1   6  14     1490.10     1433.15     42.62 o 
   2   6  14      100.87       97.77     19.50 o 
   3   6  14        0.77        9.46     15.36 o 
   4   6  14      594.77      571.93     30.80 o 
   5   6  14        9.12       13.71     19.26 o 
   6   6  14      210.87      227.99     39.53 o 
   7   6  14       19.38      -10.05     16.15 o 
   8   6  14     1272.49     1150.66     50.48 o 
   9   6  14      394.50      366.00     35.02 o 
  10   6  14     1737.98     1836.96     85.61 o 
  11   6  14        2.79      -34.82     26.10 o 
  12   6  14     2108.95     2171.97     80.98 o 
  13   6  14       16.36        4.99     22.42 o 
  14   6  14      235.54      240.79     35.07 o 
  15   6  14      578.98      525.42     45.87 o 
  16   6  14      120.73      139.80     29.26 o 
   1   7  14       62.72       52.50     18.19 o 
   2   7  14        0.67        0.72     16.14 o 
   3   7  14        0.16      -18.44     15.75 o 
   4   7  14      700.01      696.97     38.74 o 
   5   7  14      170.28      123.42     23.25 o 
   6   7  14        5.44       26.76     19.08 o 
   7   7  14       31.00       51.23     20.19 o 
   8   7  14        3.40       -1.71     18.41 o 
   9   7  14      146.55      162.10     25.76 o 
  10   7  14       30.82       38.35     21.46 o 
  11   7  14       13.41        7.59     22.55 o 
  12   7  14       45.85       -0.79     23.57 o 
  13   7  14       58.11       56.66     27.04 o 
  14   7  14        1.60       10.46     26.43 o 
   0   8  14      892.98      887.71     58.15 o 
   1   8  14       74.78       71.35     23.53 o 
   2   8  14       17.68       20.79     18.86 o 
   3   8  14       12.04        2.96     19.38 o 
   4   8  14      913.71      816.38     43.57 o 
   5   8  14       80.41       96.22     23.64 o 
   6   8  14       57.92       22.22     20.56 o 
   7   8  14      136.72      136.88     24.97 o 
   8   8  14      645.83      631.21     40.74 o 
   9   8  14       19.98       27.33     21.39 o 
  10   8  14      832.63      901.34     49.33 o 
  11   8  14       44.67      -13.37     37.68 o 
  12   8  14      983.49     1058.96     81.47 o 
  13   8  14       86.65      135.92     33.38 o 
   1   9  14      459.04      447.87     36.65 o 
   2   9  14      118.57      124.32     23.96 o 
   3   9  14       32.83       51.40     28.92 o 
   4   9  14      278.43      407.24     35.25 o 
   5   9  14      270.23      245.37     30.18 o 
   6   9  14     1685.53     1699.94     61.22 o 
   7   9  14      170.52      139.41     31.00 o 
   8   9  14     1024.87     1161.39     57.30 o 
   9   9  14       59.79       16.93     24.85 o 
  10   9  14       54.22       57.62     26.63 o 
   0  10  14        8.03       38.89     29.46 o 
   1  10  14        3.60       31.41     23.61 o 
   2  10  14      156.08      160.05     26.83 o 
   3  10  14      135.11       83.07     27.28 o 
   4  10  14        6.98       11.61     24.22 o 
   5  10  14       88.81      116.83     28.63 o 
   6  10  14        5.28       14.99     24.13 o 
   1   1  15      821.56      862.97     22.08 o 
   2   1  15      443.66      371.62     15.98 o 
   3   1  15       10.31       17.21      9.05 o 
   4   1  15     3482.49     3514.68     46.37 o 
   5   1  15      136.88      146.44     11.97 o 
   6   1  15     3651.87     3466.65     51.29 o 
   7   1  15      943.24      834.67     30.59 o 
   8   1  15     1728.17     1562.52     41.27 o 
   9   1  15      411.31      417.64     25.16 o 
  10   1  15     1484.99     1407.41     40.54 o 
  11   1  15     1078.14     1071.67     38.16 o 
  12   1  15        2.20      -10.60     13.85 o 
  13   1  15      460.78      507.11     30.03 o 
  14   1  15        0.30        6.22     18.11 o 
  15   1  15     1509.61     1493.29     75.61 o 
  16   1  15     2401.76     2372.14     71.95 o 
  17   1  15      973.41     1092.73    107.12 o 
  18   1  15      339.92      402.36     35.06 o 
  19   1  15       26.52       -6.96     21.48 o 
   0   2  15     1982.27     1754.40     72.96 o 
   1   2  15      928.09      912.10     23.80 o 
   2   2  15     1443.13     1469.81     31.47 o 
   3   2  15     2856.46     2901.84     41.77 o 
   4   2  15      310.34      331.91     16.35 o 
   5   2  15      708.13      702.38     22.08 o 
   6   2  15       50.70       30.83     11.74 o 
   7   2  15      766.63      733.05     31.35 o 
   8   2  15     1938.19     2005.77     45.45 o 
   9   2  15        2.54       10.63     13.56 o 
  10   2  15      988.05      954.12     40.48 o 
  11   2  15     1463.40     1332.12     45.50 o 
  12   2  15     1986.38     1905.34     48.23 o 
  13   2  15      124.52      160.42     21.23 o 
  14   2  15       49.94       65.98     21.13 o 
  15   2  15       19.62        3.60     19.30 o 
  16   2  15        4.60       -6.19     19.47 o 
  17   2  15      522.78      596.85     40.67 o 
  18   2  15       72.88       63.64     24.60 o 
  19   2  15        4.96       -2.31     24.89 o 
   1   3  15        8.21       10.56      9.25 o 
   2   3  15      436.63      485.03     19.70 o 
   3   3  15       14.43       10.64      9.74 o 
   4   3  15      184.79      171.84     13.64 o 
   5   3  15       73.69       43.96     12.07 o 
   6   3  15     1308.88     1221.19     31.84 o 
   7   3  15       88.50       36.59     14.19 o 
   8   3  15      202.78      207.57     19.33 o 
   9   3  15     1249.71     1077.34     48.65 o 
  10   3  15     2107.91     1940.47     53.53 o 
  11   3  15      468.78      485.29     41.78 o 
  12   3  15      104.49       78.21     20.39 o 
  13   3  15       13.65       -3.78     17.64 o 
  14   3  15      259.74      246.22     28.53 o 
  15   3  15        2.93       20.33     20.56 o 
  16   3  15        9.07       -6.98     19.83 o 
  17   3  15      154.11      177.14     27.80 o 
  18   3  15       85.49       89.57     26.81 o 
   0   4  15      415.89      456.66     36.98 o 
   1   4  15      363.68      432.76     25.89 o 
   2   4  15     4666.03     4457.41     63.27 o 
   3   4  15     1001.85      964.35     30.78 o 
   4   4  15       61.63       18.01     15.22 o 
   5   4  15      145.08      191.20     20.10 o 
   6   4  15     2721.45     2763.61     58.55 o 
   7   4  15     2231.57     2356.82     57.79 o 
   8   4  15     2981.32     2897.92     57.10 o 
   9   4  15      248.56      270.37     25.91 o 
  10   4  15     5378.20     5470.56     96.43 o 
  11   4  15      889.40      880.27     42.39 o 
  12   4  15      414.13      459.03     37.25 o 
  13   4  15      138.92      174.55     24.98 o 
  14   4  15      210.64      183.86     30.02 o 
  15   4  15      369.47      406.86     34.61 o 
  16   4  15       85.70       76.27     24.36 o 
  17   4  15      194.82      273.84     37.09 o 
   1   5  15       77.14       40.37     17.12 o 
   2   5  15      539.45      514.73     28.75 o 
   3   5  15      914.52      868.43     35.42 o 
   4   5  15     1366.53     1337.66     40.27 o 
   5   5  15       99.64       81.50     20.32 o 
   6   5  15      134.51      140.63     29.43 o 
   7   5  15       94.61      102.66     26.06 o 
   8   5  15        4.91      -14.03     14.75 o 
   9   5  15        3.32       10.90     14.49 o 
  10   5  15       66.48       78.74     23.54 o 
  11   5  15      193.10      147.54     23.81 o 
  12   5  15      923.44      883.63     67.32 o 
  13   5  15      156.05      138.21     25.48 o 
  14   5  15     1282.03     1332.95     56.36 o 
  15   5  15       13.02       46.10     22.17 o 
  16   5  15       44.84       46.49     24.70 o 
  17   5  15       41.12       31.40     24.41 o 
   0   6  15      635.33      566.50     55.64 o 
   1   6  15      457.85      427.59     27.83 o 
   2   6  15      384.70      368.29     30.15 o 
   3   6  15      364.72      355.78     26.70 o 
   4   6  15      293.75      244.29     23.43 o 
   5   6  15      411.65      377.80     34.28 o 
   6   6  15      307.25      285.57     40.15 o 
   7   6  15       43.44       55.34     19.15 o 
   8   6  15        5.05       25.21     19.00 o 
   9   6  15      153.40       99.64     22.64 o 
  10   6  15      302.56      324.53     35.22 o 
  11   6  15       27.11       25.70     26.35 o 
  12   6  15      107.94       73.80     43.15 o 
  13   6  15       61.26       55.57     26.49 o 
  14   6  15      153.20      164.80     33.01 o 
  15   6  15      294.17      377.53     41.65 o 
   1   7  15       57.68       60.03     22.98 o 
   2   7  15       41.88       31.24     18.56 o 
   3   7  15      117.68       83.01     20.45 o 
   4   7  15      128.15      191.06     36.48 o 
   5   7  15      654.70      644.79     38.89 o 
   6   7  15      538.29      618.67     53.23 o 
   7   7  15        6.68        9.07     18.89 o 
   8   7  15     1222.59     1232.08     69.31 o 
   9   7  15       80.54       60.57     22.28 o 
  10   7  15      133.33      154.34     32.80 o 
  11   7  15      429.47      370.59     39.09 o 
  12   7  15      388.28      420.95     41.87 o 
  13   7  15       43.58       34.62     28.23 o 
  14   7  15      303.34      265.24     38.99 o 
   0   8  15      135.21      145.52     33.31 o 
   1   8  15       72.65       53.91     20.82 o 
   2   8  15      211.16      235.62     26.98 o 
   3   8  15        6.36      -15.62     19.83 o 
   4   8  15      196.38      153.92     40.77 o 
   5   8  15        0.38        7.52     20.14 o 
   6   8  15       73.38       76.72     22.60 o 
   7   8  15       11.39       13.94     20.49 o 
   8   8  15        4.76      -16.19     24.24 o 
   9   8  15       17.51       18.77     22.01 o 
  10   8  15      345.29      384.16     41.76 o 
  11   8  15       11.70       49.55     30.06 o 
  12   8  15      319.92      375.01     42.90 o 
   1   9  15       40.79       12.19     22.31 o 
   2   9  15       97.03       90.52     25.45 o 
   3   9  15        0.11      -18.55     20.31 o 
   4   9  15      552.68      611.22     45.72 o 
   5   9  15      570.91      473.31     39.03 o 
   6   9  15      210.49       95.76     26.43 o 
   7   9  15        6.30      -31.05     20.70 o 
   8   9  15      167.15      239.22     32.28 o 
   9   9  15      189.11      154.30     44.08 o 
   0  10  15      492.91      565.98     66.70 o 
   1  10  15      161.48      184.82     32.07 o 
   2  10  15      107.50      131.58     28.37 o 
   3  10  15       66.25       57.31     28.91 o 
   4  10  15       98.85       88.82     28.06 o 
   5  10  15      148.88       91.12     28.17 o 
   0   0  16     1753.70     1547.19     58.27 o 
   1   0  16        4.73       15.09     12.98 o 
   2   0  16     1449.80     1416.12     40.68 o 
   3   0  16      381.37      325.43     22.47 o 
   4   0  16     1200.95     1022.06     54.17 o 
   5   0  16      179.49      204.48     29.63 o 
   6   0  16        1.71       -1.41     17.37 o 
   7   0  16     1258.07     1229.87     49.66 o 
   8   0  16      167.21      143.67     26.30 o 
   9   0  16        4.33       15.29     19.71 o 
  10   0  16     1709.46     1812.39     63.03 o 
  11   0  16        9.12        1.61     20.27 o 
  12   0  16     5062.42     5095.59    117.33 o 
  13   0  16     3967.17     3820.79    217.73 o 
  14   0  16      103.26      116.65     29.03 o 
  15   0  16      212.38      192.69     44.20 o 
  16   0  16       20.96       21.66     25.69 o 
  17   0  16        1.21      -35.53     23.68 o 
  18   0  16      423.70      518.46     50.23 o 
  19   0  16        0.77      -19.00     35.21 o 
   1   1  16      560.85      593.09     20.41 o 
   2   1  16       93.63       96.25     11.47 o 
   3   1  16       32.65       37.27     10.28 o 
   4   1  16      573.02      619.45     20.75 o 
   5   1  16        0.31       -4.72     10.52 o 
   6   1  16      545.49      452.78     23.93 o 
   7   1  16        3.49       10.13     13.50 o 
   8   1  16        5.14       10.82     13.37 o 
   9   1  16      210.57      194.83     19.51 o 
  10   1  16      429.58      427.76     25.88 o 
  11   1  16       95.57      114.86     20.77 o 
  12   1  16      123.06      117.37     18.88 o 
  13   1  16       32.46       34.31     17.01 o 
  14   1  16       28.10       36.08     18.05 o 
  15   1  16      514.75      536.06     33.07 o 
  16   1  16      124.02       93.25     20.36 o 
  17   1  16      100.12      122.08     27.88 o 
  18   1  16      176.43      177.03     28.59 o 
   0   2  16     4263.91     4086.52     74.38 o 
   1   2  16      954.01      978.65     35.89 o 
   2   2  16      737.75      693.09     24.25 o 
   3   2  16       47.41       29.21     10.37 o 
   4   2  16      670.10      667.92     22.42 o 
   5   2  16       26.17       35.15     11.92 o 
   6   2  16       51.22       58.47     12.97 o 
   7   2  16      532.87      589.24     27.61 o 
   8   2  16      356.70      403.01     24.62 o 
   9   2  16        0.09      -14.11     13.09 o 
  10   2  16      255.37      218.47     24.20 o 
  11   2  16      149.87       93.99     16.37 o 
  12   2  16      100.83      111.88     18.82 o 
  13   2  16       49.32       70.98     18.02 o 
  14   2  16     1614.02     1743.87     61.12 o 
  15   2  16      305.82      383.68     33.34 o 
  16   2  16       47.63       61.13     22.05 o 
  17   2  16      287.81      308.84     31.80 o 
  18   2  16       91.70      107.07     26.71 o 
   1   3  16      869.71      913.94     27.35 o 
   2   3  16     2932.25     2907.59     43.46 o 
   3   3  16       18.02        4.30     10.62 o 
   4   3  16     3149.85     2991.66     44.87 o 
   5   3  16       28.75        1.80      9.02 o 
   6   3  16     5869.78     5879.34     76.56 o 
   7   3  16      401.93      420.46     28.55 o 
   8   3  16     1321.18     1245.35     49.16 o 
   9   3  16        4.09      -21.78     17.08 o 
  10   3  16     1286.74     1097.23     43.67 o 
  11   3  16      415.37      382.02     30.26 o 
  12   3  16      277.42      229.45     26.19 o 
  13   3  16      102.23      111.36     28.60 o 
  14   3  16      670.75      672.58     40.49 o 
  15   3  16       48.90       29.72     20.57 o 
  16   3  16       37.32       26.56     21.84 o 
  17   3  16      321.11      345.29     63.66 o 
  18   3  16       54.01       58.40     25.45 o 
   0   4  16     6866.31     6941.35    137.21 o 
   1   4  16     3215.57     3211.31     62.91 o 
   2   4  16     2138.48     2066.27     47.47 o 
   3   4  16      110.31      115.61     16.01 o 
   4   4  16      317.08      291.54     24.53 o 
   5   4  16       97.52       97.17     17.26 o 
   6   4  16     1521.11     1500.21     42.36 o 
   7   4  16     1381.65     1219.29     55.77 o 
   8   4  16       40.30       36.29     17.83 o 
   9   4  16     1298.69     1321.58     48.93 o 
  10   4  16     3036.43     3119.53     80.52 o 
  11   4  16      400.77      409.53     31.54 o 
  12   4  16      386.16      372.73     32.85 o 
  13   4  16        5.27       -6.83     18.70 o 
  14   4  16       39.74       19.27     20.55 o 
  15   4  16        0.13       17.10     20.92 o 
  16   4  16      302.77      284.46     32.17 o 
  17   4  16        0.15        1.14     33.20 o 
   1   5  16       12.35       37.98     16.80 o 
   2   5  16     1907.80     1826.72     47.55 o 
   3   5  16     1462.18     1324.79     42.39 o 
   4   5  16      757.91      832.24     39.51 o 
   5   5  16      226.77      244.02     24.76 o 
   6   5  16      641.47      628.74     41.07 o 
   7   5  16      587.96      511.02     38.07 o 
   8   5  16      406.89      451.17     31.91 o 
   9   5  16       68.18       89.35     26.51 o 
  10   5  16        2.63      -10.11     17.40 o 
  11   5  16       86.54       63.60     21.39 o 
  12   5  16      357.05      369.98     33.69 o 
  13   5  16       33.54      -17.44     18.58 o 
  14   5  16     1210.06     1267.72     71.55 o 
  15   5  16       23.03       41.11     23.97 o 
  16   5  16       57.71       57.67     25.77 o 
   0   6  16     1562.58     1636.17     67.35 o 
   1   6  16      253.80      222.30     26.42 o 
   2   6  16       16.36      -19.15     15.56 o 
   3   6  16      556.97      533.35     31.50 o 
   4   6  16        0.59       -3.53     17.96 o 
   5   6  16      247.71      195.13     34.20 o 
   6   6  16        2.84      -12.65     17.14 o 
   7   6  16      255.76      256.06     27.17 o 
   8   6  16      899.62      902.73     44.52 o 
   9   6  16        0.44      -20.85     21.12 o 
  10   6  16      876.74      914.83     53.44 o 
  11   6  16        6.42       28.73     23.77 o 
  12   6  16      859.91      898.53     65.96 o 
  13   6  16       17.05      -10.69     34.08 o 
  14   6  16      281.49      202.63     34.88 o 
  15   6  16       25.61       16.44     33.93 o 
   1   7  16        9.93        6.67     18.49 o 
   2   7  16       91.07       66.00     20.57 o 
   3   7  16       13.77       30.10     19.94 o 
   4   7  16        4.15      -18.76     18.17 o 
   5   7  16       16.79       15.42     19.67 o 
   6   7  16      257.60      195.87     27.17 o 
   7   7  16      104.88      109.14     24.75 o 
   8   7  16       98.54      136.32     30.58 o 
   9   7  16        7.04      -11.24     23.15 o 
  10   7  16       15.64        4.31     23.53 o 
  11   7  16       43.30       29.00     25.49 o 
  12   7  16       42.04        8.69     27.28 o 
  13   7  16       77.63      125.87     32.28 o 
   0   8  16      194.57      187.29     36.26 o 
   1   8  16        0.01      -28.64     19.09 o 
   2   8  16      371.13      366.56     30.85 o 
   3   8  16      469.24      371.66     37.19 o 
   4   8  16      680.80      689.09     45.99 o 
   5   8  16      103.92      115.10     25.14 o 
   6   8  16       10.67       12.72     20.80 o 
   7   8  16       35.91       14.65     21.37 o 
   8   8  16      224.27      224.84     30.11 o 
   9   8  16       28.39       18.36     32.01 o 
  10   8  16      225.54      231.78     36.65 o 
  11   8  16       19.89      -16.42     27.12 o 
   1   9  16       24.31       40.68     22.33 o 
   2   9  16      321.78      394.30     40.58 o 
   3   9  16       12.35        9.45     21.23 o 
   4   9  16      595.39      702.05     57.84 o 
   5   9  16       92.04       92.02     26.26 o 
   6   9  16      114.88      121.11     28.39 o 
   7   9  16      179.96      371.41    120.17 o 
   8   9  16      205.24      215.82     32.49 o 
   0  10  16       79.88      118.94     46.56 o 
   1  10  16        2.34        2.94     25.57 o 
   2  10  16        1.66       24.14     25.39 o 
   1   1  17      602.93      673.23     22.23 o 
   2   1  17       51.06       62.41     11.04 o 
   3   1  17      478.34      495.66     19.71 o 
   4   1  17      848.96      824.18     24.59 o 
   5   1  17      103.99       60.33     13.11 o 
   6   1  17     2352.97     2268.74     47.58 o 
   7   1  17      244.53      270.64     21.00 o 
   8   1  17      465.16      463.07     26.05 o 
   9   1  17       13.19        6.68     13.33 o 
  10   1  17      170.71      122.52     17.99 o 
  11   1  17      270.98      268.50     23.03 o 
  12   1  17      462.64      527.83     43.44 o 
  13   1  17      191.57      173.72     22.13 o 
  14   1  17      125.52      155.58     21.87 o 
  15   1  17        3.76      -18.25     16.69 o 
  16   1  17      674.65      652.29     36.82 o 
  17   1  17        2.53      -11.46     18.51 o 
  18   1  17        8.20        1.33     20.14 o 
   0   2  17     1403.02     1375.06     61.26 o 
   1   2  17      930.40      892.16     30.99 o 
   2   2  17     1333.00     1247.47     31.01 o 
   3   2  17        1.42      -14.28      9.52 o 
   4   2  17      177.51      160.49     13.94 o 
   5   2  17      112.18      120.39     14.75 o 
   6   2  17       81.24       82.39     15.95 o 
   7   2  17      497.58      477.69     38.85 o 
   8   2  17     1708.01     1717.69     43.10 o 
   9   2  17      244.77      212.86     20.59 o 
  10   2  17     1296.94     1095.50     75.25 o 
  11   2  17      408.26      383.46     32.25 o 
  12   2  17      139.98       92.48     18.94 o 
  13   2  17        7.01       -0.64     15.62 o 
  14   2  17     1112.12     1187.97     51.78 o 
  15   2  17      700.18      598.12     53.97 o 
  16   2  17        1.91       -3.12     29.36 o 
  17   2  17       93.33       85.67     25.41 o 
  18   2  17      960.97     1089.41     54.57 o 
   1   3  17     1545.95     1548.67     34.46 o 
   2   3  17     3789.83     3757.11     52.11 o 
   3   3  17     1965.49     1844.69     35.27 o 
   4   3  17       59.88       73.29     16.40 o 
   5   3  17      128.08      132.13     20.22 o 
   6   3  17      144.16       98.47     17.10 o 
   7   3  17       10.68       -7.86     14.98 o 
   8   3  17       89.95       84.07     18.97 o 
   9   3  17       12.74        7.79     16.60 o 
  10   3  17      117.94       97.68     23.70 o 
  11   3  17      141.02      131.59     22.43 o 
  12   3  17       25.01       62.89     20.40 o 
  13   3  17       37.14       30.59     20.09 o 
  14   3  17       33.02       72.03     27.72 o 
  15   3  17      218.01      218.59     28.84 o 
  16   3  17      409.13      380.64     35.69 o 
  17   3  17       24.73       13.54     22.12 o 
   0   4  17     5808.77     5861.97    124.09 o 
   1   4  17      180.32      165.97     20.60 o 
   2   4  17     4093.37     4053.39     68.85 o 
   3   4  17     1196.64     1224.11     40.14 o 
   4   4  17      116.07      108.43     17.20 o 
   5   4  17       45.62       44.59     15.57 o 
   6   4  17     3268.51     3063.39     59.21 o 
   7   4  17     1310.51     1174.26     52.89 o 
   8   4  17     2378.25     2400.28     63.16 o 
   9   4  17       56.91       41.02     19.06 o 
  10   4  17      162.00      157.31     23.47 o 
  11   4  17     1565.68     1435.51     51.70 o 
  12   4  17      503.09      506.06     35.52 o 
  13   4  17      422.44      438.28     34.46 o 
  14   4  17      310.34      358.03     33.48 o 
  15   4  17      140.56      117.44     26.26 o 
  16   4  17      273.34      283.50     32.99 o 
   1   5  17      367.96      341.25     25.84 o 
   2   5  17      128.79      130.51     19.94 o 
   3   5  17      751.85      740.17     33.97 o 
   4   5  17     1948.87     2033.02     55.79 o 
   5   5  17      297.61      330.68     28.34 o 
   6   5  17      240.60      226.74     25.54 o 
   7   5  17        3.94        1.38     19.71 o 
   8   5  17      866.03      908.56     75.96 o 
   9   5  17       92.64      106.66     26.00 o 
  10   5  17      399.65      350.60     36.00 o 
  11   5  17      378.09      405.69     38.70 o 
  12   5  17      104.03      131.74     29.13 o 
  13   5  17      190.82      194.34     28.06 o 
  14   5  17      770.82      839.04     47.17 o 
  15   5  17      299.89      349.70     35.20 o 
   0   6  17     1151.98     1103.94     60.80 o 
   1   6  17     1253.66     1271.53     45.34 o 
   2   6  17       20.93      -13.12     16.25 o 
   3   6  17      108.69       81.72     21.97 o 
   4   6  17      204.53      176.70     25.40 o 
   5   6  17      361.25      356.53     31.10 o 
   6   6  17       89.59       65.35     24.90 o 
   7   6  17       65.54       56.65     21.23 o 
   8   6  17      898.82      836.85     68.10 o 
   9   6  17      706.12      600.91     44.43 o 
  10   6  17      407.15      472.32     45.98 o 
  11   6  17       83.99       33.23     25.00 o 
  12   6  17        1.54       -3.84     24.38 o 
  13   6  17      209.16      171.38     33.48 o 
  14   6  17        3.85       37.26     26.87 o 
   1   7  17       88.65       96.82     21.85 o 
   2   7  17       97.70       85.29     22.42 o 
   3   7  17        0.25        2.15     19.05 o 
   4   7  17      636.63      637.13     40.39 o 
   5   7  17      237.68      294.69     41.51 o 
   6   7  17      288.44      323.14     45.78 o 
   7   7  17       16.24       30.71     20.99 o 
   8   7  17      923.74      871.62     46.69 o 
   9   7  17        0.14       -3.00     23.36 o 
  10   7  17      134.00      157.60     33.85 o 
  11   7  17      210.55      181.64     34.19 o 
  12   7  17      173.51      171.26     33.08 o 
  13   7  17        1.18        9.17     27.33 o 
   0   8  17      529.89      543.47     90.03 o 
   1   8  17       18.03       30.04     20.44 o 
   2   8  17      497.48      488.52     37.68 o 
   3   8  17      256.55      241.44     30.17 o 
   4   8  17      462.20      393.52     34.23 o 
   5   8  17      101.02       62.73     23.27 o 
   6   8  17       99.88       81.17     25.03 o 
   7   8  17       16.18       39.81     23.63 o 
   8   8  17      344.60      325.97     34.64 o 
   9   8  17       20.12       18.95     31.92 o 
  10   8  17      243.86      216.92     53.34 o 
   1   9  17       80.72       35.09     22.56 o 
   2   9  17      281.68      366.32     40.25 o 
   3   9  17       10.92       23.51     23.65 o 
   4   9  17      246.57      267.20     32.21 o 
   5   9  17      270.95      281.71     34.60 o 
   6   9  17      137.77       88.04     34.22 o 
   7   9  17      154.69      159.05     31.09 o 
   0   0  18     1573.45     1295.65     58.54 o 
   1   0  18     1395.06     1323.35     42.25 o 
   2   0  18     1105.41     1115.67     39.13 o 
   3   0  18      882.61      909.43     40.19 o 
   4   0  18      691.86      733.06     46.59 o 
   5   0  18      222.65      226.48     27.39 o 
   6   0  18        9.42       19.23     19.13 o 
   7   0  18      110.82       94.14     23.58 o 
   8   0  18      142.48      137.86     37.56 o 
   9   0  18       59.92       27.86     21.40 o 
  10   0  18     1309.36     1324.36     57.04 o 
  11   0  18       38.77        6.78     21.39 o 
  12   0  18      377.03      352.56     59.33 o 
  13   0  18       23.77       19.24     24.25 o 
  14   0  18     1103.02     1145.13     65.01 o 
  15   0  18      526.67      654.34     52.64 o 
  16   0  18      832.19     1045.30     79.93 o 
  17   0  18      352.33      382.07     45.39 o 
   1   1  18      343.51      376.14     18.27 o 
   2   1  18        1.29       -6.72      9.77 o 
   3   1  18       23.83       17.79     10.72 o 
   4   1  18      111.19      109.06     14.38 o 
   5   1  18      221.16      227.84     19.69 o 
   6   1  18      285.50      378.98     23.77 o 
   7   1  18      661.36      642.63     29.69 o 
   8   1  18      362.44      320.58     23.55 o 
   9   1  18       42.40       21.81     14.59 o 
  10   1  18       81.62      112.13     18.15 o 
  11   1  18       52.85       40.76     16.69 o 
  12   1  18        2.49      -17.88     15.14 o 
  13   1  18       73.63       36.05     17.93 o 
  14   1  18       82.65       78.06     19.64 o 
  15   1  18      183.17      218.89     25.29 o 
  16   1  18      148.82      201.67     30.64 o 
  17   1  18      237.22      274.98     28.77 o 
   0   2  18      173.97      176.99     20.55 o 
   1   2  18       26.73       22.57      8.84 o 
   2   2  18     1011.91      984.97     34.09 o 
   3   2  18       31.30       37.38     12.34 o 
   4   2  18      908.03      881.63     29.21 o 
   5   2  18       51.05       65.38     14.68 o 
   6   2  18        2.71        6.32     13.26 o 
   7   2  18     1307.46     1239.39     38.04 o 
   8   2  18      636.92      641.75     30.45 o 
   9   2  18      934.31      788.17     34.41 o 
  10   2  18      346.95      280.04     23.12 o 
  11   2  18       45.81       34.66     14.23 o 
  12   2  18        1.80      -12.40     17.43 o 
  13   2  18       95.24      105.78     22.43 o 
  14   2  18       54.86       80.48     21.90 o 
  15   2  18      406.58      441.56     35.38 o 
  16   2  18       99.26      146.51     33.85 o 
  17   2  18      159.88      198.62     29.73 o 
   1   3  18     1373.51     1375.84     31.73 o 
   2   3  18     2276.11     2279.39     39.75 o 
   3   3  18        8.01      -12.69     11.66 o 
   4   3  18     3099.30     3067.55     57.06 o 
   5   3  18      642.96      678.57     34.06 o 
   6   3  18      132.70      134.48     20.13 o 
   7   3  18       13.59        6.10     15.79 o 
   8   3  18       56.55       66.81     18.83 o 
   9   3  18        3.21       18.63     17.52 o 
  10   3  18       51.96       72.78     20.06 o 
  11   3  18        0.63      -17.83     16.98 o 
  12   3  18     1785.87     1866.18     56.67 o 
  13   3  18       68.03       49.74     21.64 o 
  14   3  18     1379.37     1468.09     56.02 o 
  15   3  18      574.73      653.93     59.07 o 
  16   3  18      694.63      740.72     62.13 o 
  17   3  18       55.13       40.66     24.54 o 
   0   4  18     1138.66     1165.94     53.50 o 
   1   4  18     1190.19     1214.65     38.73 o 
   2   4  18      343.74      343.86     29.06 o 
   3   4  18       30.19       27.25     16.72 o 
   4   4  18      105.83      136.07     21.34 o 
   5   4  18      403.95      416.38     29.43 o 
   6   4  18       10.39       48.43     16.08 o 
   7   4  18      559.75      483.75     39.16 o 
   8   4  18      528.05      479.82     37.91 o 
   9   4  18      204.93      209.33     25.41 o 
  10   4  18      119.07      118.68     29.66 o 
  11   4  18       21.85        1.21     18.47 o 
  12   4  18      191.76      223.28     28.29 o 
  13   4  18      521.94      528.48     41.08 o 
  14   4  18      165.92      166.85     27.30 o 
  15   4  18      554.90      508.64     56.86 o 
  16   4  18        3.98      -31.13     20.75 o 
   1   5  18      821.83      849.08     36.90 o 
   2   5  18       87.01       80.76     18.59 o 
   3   5  18       19.41       -0.42     16.94 o 
   4   5  18      759.67      774.57     42.22 o 
   5   5  18       21.29       27.42     18.87 o 
   6   5  18      174.54      144.08     23.08 o 
   7   5  18       24.01       29.02     21.76 o 
   8   5  18       15.78       21.37     20.87 o 
   9   5  18       10.27       60.38     24.17 o 
  10   5  18      580.35      637.08     45.29 o 
  11   5  18      596.95      516.74     42.06 o 
  12   5  18      578.14      615.57     46.10 o 
  13   5  18       20.75       21.00     24.13 o 
  14   5  18      604.38      588.11     50.28 o 
  15   5  18       62.02       21.21     25.83 o 
   0   6  18     2704.93     2936.01     91.17 o 
   1   6  18      305.77      344.62     28.04 o 
   2   6  18      351.46      366.68     27.97 o 
   3   6  18        0.05       -6.81     17.71 o 
   4   6  18      137.97      169.05     25.74 o 
   5   6  18       13.66       -1.82     18.21 o 
   6   6  18       78.65       65.66     24.47 o 
   7   6  18       97.27      103.05     23.05 o 
   8   6  18      239.95      160.68     30.15 o 
   9   6  18     1487.15     1443.98     61.93 o 
  10   6  18     1225.78     1321.17    139.24 o 
  11   6  18      149.92      137.51     29.99 o 
  12   6  18      675.64      714.35     54.75 o 
  13   6  18      688.75      685.88     50.73 o 
   1   7  18       64.53       65.91     24.05 o 
   2   7  18       13.18       34.99     20.13 o 
   3   7  18       21.18        8.20     20.38 o 
   4   7  18      191.40      165.57     27.48 o 
   5   7  18      148.12      136.44     29.27 o 
   6   7  18      367.74      431.04     35.27 o 
   7   7  18      178.89      222.16     29.16 o 
   8   7  18      632.85      694.90     50.28 o 
   9   7  18       14.23       -4.71     24.15 o 
  10   7  18        6.24       18.36     25.15 o 
  11   7  18        0.58      -37.66     25.11 o 
  12   7  18        1.83       -7.57     32.70 o 
   0   8  18      404.06      595.70     54.70 o 
   1   8  18       55.39       42.45     23.09 o 
   2   8  18      598.16      618.19     42.21 o 
   3   8  18       84.01       34.67     22.69 o 
   4   8  18       31.83       -4.70     40.40 o 
   5   8  18        0.44      -27.98     18.65 o 
   6   8  18      102.41      128.44     34.97 o 
   7   8  18     1555.06     1543.84     63.05 o 
   8   8  18      220.33      194.52     35.69 o 
   9   8  18      107.47      123.34     32.39 o 
   1   9  18      139.62      185.09     30.23 o 
   2   9  18      162.85      126.03     47.40 o 
   3   9  18       21.20      -10.20     22.27 o 
   4   9  18      294.35      292.48     34.15 o 
   5   9  18      408.49      464.59     39.67 o 
   6   9  18      898.24      893.96     83.62 o 
   1   1  19      929.59      886.42     28.34 o 
   2   1  19      163.33      172.07     14.88 o 
   3   1  19      913.42      947.05     27.71 o 
   4   1  19     1654.47     1605.31     40.72 o 
   5   1  19     1815.51     1737.43     42.30 o 
   6   1  19      747.20      732.13     41.75 o 
   7   1  19     1029.01      899.17     35.35 o 
   8   1  19      533.01      482.39     28.10 o 
   9   1  19       26.57       20.65     14.90 o 
  10   1  19       18.73       16.02     15.28 o 
  11   1  19        3.46        4.92     15.35 o 
  12   1  19        2.89       -6.81     15.38 o 
  13   1  19       10.22        6.62     16.56 o 
  14   1  19      545.08      658.09     36.17 o 
  15   1  19        1.46      -13.50     17.47 o 
  16   1  19     1524.51     1547.09     60.56 o 
  17   1  19       13.37       16.08     24.12 o 
   0   2  19     2383.32     2224.70    159.66 o 
   1   2  19      473.81      485.92     23.05 o 
   2   2  19      910.14      896.18     27.37 o 
   3   2  19      122.39      147.16     15.54 o 
   4   2  19     1085.12      999.72     32.57 o 
   5   2  19      231.51      240.35     20.32 o 
   6   2  19        9.02       20.73     13.90 o 
   7   2  19     1242.79     1290.24     39.17 o 
   8   2  19       47.13       51.63     15.71 o 
   9   2  19      137.45       81.40     19.44 o 
  10   2  19      155.39      212.54     25.68 o 
  11   2  19      821.02      852.60     47.43 o 
  12   2  19       34.01       71.04     21.95 o 
  13   2  19       19.03       25.00     24.36 o 
  14   2  19       28.69       26.19     20.32 o 
  15   2  19       18.21       -3.29     20.66 o 
  16   2  19        4.58       13.71     22.12 o 
   1   3  19     1114.35     1104.69     32.55 o 
   2   3  19      310.07      271.89     19.21 o 
   3   3  19      476.08      474.72     29.95 o 
   4   3  19      280.00      270.76     26.08 o 
   5   3  19      258.34      220.42     26.50 o 
   6   3  19      527.07      506.43     33.88 o 
   7   3  19     1055.72     1022.59     43.02 o 
   8   3  19       57.57       39.20     19.11 o 
   9   3  19      261.34      239.23     26.35 o 
  10   3  19      147.29      142.04     23.63 o 
  11   3  19       60.11       94.73     23.64 o 
  12   3  19      780.97      722.09     57.33 o 
  13   3  19        0.04       14.39     20.44 o 
  14   3  19      222.65      218.44     29.17 o 
  15   3  19      407.33      354.44     33.72 o 
  16   3  19        1.65      -20.25     21.51 o 
   0   4  19     1647.04     1715.48     63.47 o 
   1   4  19        6.17      -10.42     13.55 o 
   2   4  19     1306.02     1227.25     39.65 o 
   3   4  19      194.23      177.07     22.65 o 
   4   4  19       47.93       15.86     17.28 o 
   5   4  19       15.82       14.95     19.50 o 
   6   4  19       20.88       -7.55     19.37 o 
   7   4  19      124.03       86.99     23.68 o 
   8   4  19      576.47      547.90     37.46 o 
   9   4  19      384.29      398.65     31.56 o 
  10   4  19     1842.95     1902.68     57.27 o 
  11   4  19      696.62      764.59     42.61 o 
  12   4  19       11.73       44.40     21.40 o 
  13   4  19      149.60      154.07     26.98 o 
  14   4  19      122.98      128.32     26.76 o 
  15   4  19      484.16      546.64     41.36 o 
   1   5  19     1617.45     1671.06     47.52 o 
   2   5  19      902.25      954.55     44.36 o 
   3   5  19      673.36      703.86     38.79 o 
   4   5  19        5.06       34.08     18.72 o 
   5   5  19      748.91      674.14     38.34 o 
   6   5  19      304.13      365.43     34.50 o 
   7   5  19      157.35      160.30     28.82 o 
   8   5  19        0.94       23.25     21.84 o 
   9   5  19      503.03      527.52     42.24 o 
  10   5  19      835.56      727.95     48.24 o 
  11   5  19       17.81       11.36     21.58 o 
  12   5  19      711.35      828.37     52.59 o 
  13   5  19      528.41      554.12     47.46 o 
  14   5  19      402.36      383.59     48.84 o 
   0   6  19     1115.82     1110.62     63.32 o 
   1   6  19        2.75       33.85     18.94 o 
   2   6  19       45.73       44.98     20.64 o 
   3   6  19       82.35       69.47     22.07 o 
   4   6  19       31.01       47.19     20.80 o 
   5   6  19       66.72      102.89     26.15 o 
   6   6  19        4.50      -10.33     20.75 o 
   7   6  19       15.99       20.39     23.03 o 
   8   6  19      510.24      456.32     40.90 o 
   9   6  19       87.40       71.87     27.11 o 
  10   6  19        8.09        0.94     23.49 o 
  11   6  19       18.86        9.15     25.70 o 
  12   6  19      223.32      213.76     36.41 o 
  13   6  19      783.15      983.90     60.68 o 
   1   7  19        3.45        0.93     19.98 o 
   2   7  19       74.55       60.07     22.65 o 
   3   7  19      382.13      441.22     35.69 o 
   4   7  19      360.51      371.65     39.27 o 
   5   7  19      574.71      641.65     46.95 o 
   6   7  19       15.36        5.27     19.98 o 
   7   7  19      179.43      185.22     44.67 o 
   8   7  19      167.58      259.82     35.49 o 
   9   7  19      311.50      346.47     40.78 o 
  10   7  19       43.01       40.14     28.27 o 
  11   7  19        0.50       25.43     33.33 o 
   0   8  19      153.07      102.19     36.06 o 
   1   8  19        2.83       40.52     22.88 o 
   2   8  19      331.14      439.70     41.01 o 
   3   8  19       44.53       34.73     24.27 o 
   4   8  19      157.31      136.74     31.38 o 
   5   8  19        1.99      -21.96     20.97 o 
   6   8  19      169.49      158.71     38.77 o 
   7   8  19       81.94       42.25     30.14 o 
   8   8  19      134.60      108.48     32.15 o 
   1   9  19      277.38      331.27     37.58 o 
   2   9  19        7.84       11.47     26.91 o 
   3   9  19      167.74      160.85     49.28 o 
   0   0  20     3656.31     3544.34    103.88 o 
   1   0  20     1248.60     1340.39     44.12 o 
   2   0  20     8166.78     8200.98    128.96 o 
   3   0  20     1529.58     1433.82     45.83 o 
   4   0  20      751.57      838.44     63.96 o 
   5   0  20       37.87       48.17     24.68 o 
   6   0  20      515.76      466.54     37.45 o 
   7   0  20      104.63       72.27     23.43 o 
   8   0  20      518.02      437.75     56.80 o 
   9   0  20     1351.55     1197.21     57.28 o 
  10   0  20        1.49        7.23     21.97 o 
  11   0  20      409.67      428.21     40.43 o 
  12   0  20        0.75       34.66     24.12 o 
  13   0  20      266.51      208.97     34.51 o 
  14   0  20        1.43        8.57     49.98 o 
  15   0  20      622.02      635.76     52.95 o 
  16   0  20      204.33      264.73     41.26 o 
   1   1  20     3128.17     3148.31     48.56 o 
   2   1  20      452.24      486.02     21.40 o 
   3   1  20      102.98       89.25     14.23 o 
   4   1  20       10.77        3.13     12.76 o 
   5   1  20      305.70      293.45     22.24 o 
   6   1  20       35.29       34.47     14.48 o 
   7   1  20      303.30      334.53     24.13 o 
   8   1  20      264.93      283.27     23.48 o 
   9   1  20        0.05        2.65     14.82 o 
  10   1  20       93.55       89.96     18.45 o 
  11   1  20       45.29       54.35     21.35 o 
  12   1  20       58.90       34.52     17.98 o 
  13   1  20        0.06      -14.44     16.00 o 
  14   1  20      200.66      202.37     27.82 o 
  15   1  20      422.94      431.17     35.66 o 
  16   1  20      764.99      954.03     66.83 o 
   0   2  20     1398.02     1429.33     75.37 o 
   1   2  20     5443.91     5258.77     71.97 o 
   2   2  20     3157.77     3142.28     48.48 o 
   3   2  20      395.25      390.12     21.76 o 
   4   2  20     1287.49     1274.04     36.88 o 
   5   2  20       47.21       47.67     14.68 o 
   6   2  20       26.27       31.15     15.15 o 
   7   2  20     2376.90     2445.78     59.74 o 
   8   2  20        2.93        0.45     16.63 o 
   9   2  20        2.24      -13.06     16.63 o 
  10   2  20       10.46       15.72     19.29 o 
  11   2  20       52.53       67.08     20.93 o 
  12   2  20        5.62       14.69     18.81 o 
  13   2  20      115.82      108.68     23.89 o 
  14   2  20       47.29       27.46     21.69 o 
  15   2  20       46.76       62.03     23.43 o 
  16   2  20       97.25       56.72     25.21 o 
   1   3  20      157.13       93.53     17.25 o 
   2   3  20       93.75       84.02     16.42 o 
   3   3  20      297.13      306.33     22.68 o 
   4   3  20     1942.85     1924.47     53.39 o 
   5   3  20     1174.65     1254.66     54.56 o 
   6   3  20      421.21      378.93     28.57 o 
   7   3  20     1547.85     1442.37     47.75 o 
   8   3  20        2.01       19.26     18.00 o 
   9   3  20      241.53      210.44     25.68 o 
  10   3  20       86.14       88.67     22.75 o 
  11   3  20       55.85       93.98     22.31 o 
  12   3  20      622.92      710.88     41.92 o 
  13   3  20      387.21      383.06     34.20 o 
  14   3  20      316.08      366.68     54.65 o 
  15   3  20       38.67       10.12     21.64 o 
   0   4  20       65.35      129.55     49.08 o 
   1   4  20       15.66        3.57     15.21 o 
   2   4  20      394.41      379.06     29.30 o 
   3   4  20      645.54      641.59     35.76 o 
   4   4  20      315.97      294.96     27.16 o 
   5   4  20      717.59      687.33     50.12 o 
   6   4  20       32.38       34.28     20.03 o 
   7   4  20       67.55       85.03     26.35 o 
   8   4  20      175.73      187.50     29.88 o 
   9   4  20      192.07      224.88     39.60 o 
  10   4  20        4.09      -32.45     21.63 o 
  11   4  20      315.32      340.76     32.17 o 
  12   4  20      128.70      114.15     25.21 o 
  13   4  20      221.17      242.77     30.67 o 
  14   4  20      354.41      405.70     37.39 o 
   1   5  20        0.13       18.37     17.11 o 
   2   5  20       75.95       54.59     19.96 o 
   3   5  20        1.66       -2.09     17.96 o 
   4   5  20       82.83       65.59     21.00 o 
   5   5  20       39.26       39.27     19.77 o 
   6   5  20       30.70       51.75     23.99 o 
   7   5  20       26.10       13.81     22.19 o 
   8   5  20      160.93      138.35     36.62 o 
   9   5  20     1388.08     1316.74     62.99 o 
  10   5  20      166.19      157.21     30.10 o 
  11   5  20      110.87      116.10     30.02 o 
  12   5  20      651.17      666.06     49.03 o 
  13   5  20       96.03       99.11     30.43 o 
   0   6  20        1.00      -10.42     24.82 o 
   1   6  20      769.83      812.83     43.59 o 
   2   6  20      786.30      791.90     43.34 o 
   3   6  20       30.01        6.70     22.27 o 
   4   6  20        6.85       -4.22     23.18 o 
   5   6  20       14.61      -19.33     19.13 o 
   6   6  20        8.75        3.50     22.80 o 
   7   6  20      977.20     1023.54     57.61 o 
   8   6  20      108.21      138.51     29.56 o 
   9   6  20      948.90      993.92     57.96 o 
  10   6  20      549.14      633.37     49.04 o 
  11   6  20       72.85       73.31     28.41 o 
  12   6  20      100.62      130.68     32.47 o 
   1   7  20       98.01      105.43     25.15 o 
   2   7  20       48.58       27.55     22.32 o 
   3   7  20       34.52       21.43     21.94 o 
   4   7  20       86.09      114.45     26.32 o 
   5   7  20       39.24       24.69     25.36 o 
   6   7  20      120.42      153.68     59.54 o 
   7   7  20      430.17      465.51     43.96 o 
   8   7  20      363.38      394.33     42.43 o 
   9   7  20      403.72      477.34     71.55 o 
  10   7  20       22.42       -2.27     26.25 o 
   0   8  20      146.10      168.83     43.38 o 
   1   8  20      224.40      229.81     31.70 o 
   2   8  20      137.91      131.74     29.51 o 
   3   8  20      103.29      126.13     28.04 o 
   4   8  20        0.01        3.95     26.20 o 
   5   8  20       13.36       32.29     23.49 o 
   6   8  20      274.53      232.10     37.44 o 
   7   8  20       46.34       23.77     37.21 o 
   1   1  21      327.36      326.58     18.75 o 
   2   1  21       17.54        0.33     10.84 o 
   3   1  21     2573.57     2598.48     52.44 o 
   4   1  21      252.94      264.88     23.97 o 
   5   1  21      892.69      958.66     35.66 o 
   6   1  21      209.19      211.48     20.33 o 
   7   1  21      458.60      397.21     26.15 o 
   8   1  21      522.28      514.17     29.65 o 
   9   1  21        8.11       16.63     15.37 o 
  10   1  21      352.15      335.97     26.50 o 
  11   1  21       10.04      -11.73     15.45 o 
  12   1  21        1.18       -4.87     16.38 o 
  13   1  21      171.83      161.34     26.63 o 
  14   1  21       71.42       45.09     28.78 o 
  15   1  21      200.17      240.99     31.27 o 
   0   2  21     3340.93     3279.72     84.85 o 
   1   2  21        2.72        3.39     10.43 o 
   2   2  21        9.49        4.71     11.68 o 
   3   2  21      193.61      174.04     17.16 o 
   4   2  21      165.22      193.63     19.25 o 
   5   2  21      242.24      215.74     23.20 o 
   6   2  21        0.41        9.11     15.95 o 
   7   2  21      459.97      496.32     32.46 o 
   8   2  21       47.56       44.35     18.85 o 
   9   2  21     1727.20     1793.92     54.36 o 
  10   2  21      214.90      228.86     27.29 o 
  11   2  21      345.99      337.48     31.17 o 
  12   2  21       18.16        0.99     18.84 o 
  13   2  21      824.29      836.03     46.17 o 
  14   2  21      118.99      152.79     27.41 o 
  15   2  21       11.93      -26.12     20.31 o 
   1   3  21        9.32        5.69     14.64 o 
   2   3  21       30.58       -0.58     15.76 o 
   3   3  21        1.22       -8.21     15.92 o 
   4   3  21      492.12      450.16     30.36 o 
   5   3  21     1021.94     1078.72     51.58 o 
   6   3  21        0.10        2.99     16.77 o 
   7   3  21      114.18      104.60     27.79 o 
   8   3  21       28.55       54.41     19.95 o 
   9   3  21      466.01      451.99     33.23 o 
  10   3  21      103.12      101.96     23.28 o 
  11   3  21      175.84      193.62     26.54 o 
  12   3  21        1.31       -4.25     19.69 o 
  13   3  21       42.93       -4.73     24.02 o 
  14   3  21       24.32        7.52     22.40 o 
   0   4  21       81.84      114.56     27.59 o 
   1   4  21      632.48      626.04     57.89 o 
   2   4  21      476.43      437.83     31.32 o 
   3   4  21      398.95      436.60     48.09 o 
   4   4  21       30.69       32.25     18.19 o 
   5   4  21        0.89       -7.15     18.63 o 
   6   4  21       54.21       24.52     21.37 o 
   7   4  21      199.34      207.33     29.45 o 
   8   4  21        9.02       16.18     25.10 o 
   9   4  21      319.49      297.10     34.44 o 
  10   4  21      125.15      128.83     28.77 o 
  11   4  21      908.06      953.14     55.16 o 
  12   4  21        0.22        3.93     25.66 o 
  13   4  21        0.44      -11.87     24.32 o 
  14   4  21        5.24       12.58     26.88 o 
   1   5  21      994.97      945.53     51.40 o 
   2   5  21     1007.94      968.82     45.71 o 
   3   5  21      742.40      791.63     46.62 o 
   4   5  21      313.28      321.24     30.68 o 
   5   5  21      105.04      174.95     29.01 o 
   6   5  21       78.17       94.91     26.44 o 
   7   5  21      327.23      296.54     34.38 o 
   8   5  21        4.40       28.98     23.48 o 
   9   5  21      257.83      243.27     34.50 o 
  10   5  21       18.60       -3.53     23.77 o 
  11   5  21       75.07      125.25     29.82 o 
  12   5  21      565.44      576.29     47.01 o 
   0   6  21      245.47      292.78     88.81 o 
   1   6  21       92.06       87.92     22.99 o 
   2   6  21       47.45       34.23     20.80 o 
   3   6  21      111.56       88.67     24.32 o 
   4   6  21       34.13       15.07     20.70 o 
   5   6  21      306.79      353.50     37.46 o 
   6   6  21       37.53       67.60     25.97 o 
   7   6  21      459.39      447.29     42.84 o 
   8   6  21        3.53      -15.30     26.04 o 
   9   6  21        9.91       -1.08     23.24 o 
  10   6  21      121.81      106.43     30.12 o 
  11   6  21      329.11      349.41     40.19 o 
   1   7  21       12.86       -8.57     24.18 o 
   2   7  21       37.97       42.71     29.23 o 
   3   7  21       48.51       72.22     23.83 o 
   4   7  21       89.99       55.63     24.95 o 
   5   7  21      741.94      823.55     69.94 o 
   6   7  21      105.74      103.21     31.06 o 
   7   7  21      269.66      276.92     38.36 o 
   8   7  21      179.70      133.78     33.43 o 
   9   7  21        5.74       -6.01     26.37 o 
   0   8  21      739.34      816.16     78.92 o 
   1   8  21      846.90     1031.84     61.08 o 
   2   8  21        4.35       -6.47     23.20 o 
   3   8  21        1.21        8.85     25.55 o 
   4   8  21      357.45      370.84     42.69 o 
   5   8  21        6.64       -1.41     23.15 o 
   0   0  22     5761.99     5911.55    148.51 o 
   1   0  22       14.54       47.56     17.88 o 
   2   0  22      800.18      763.78     46.14 o 
   3   0  22     1952.96     1875.70     64.32 o 
   4   0  22      518.78      500.45     39.77 o 
   5   0  22       50.11       14.79     20.39 o 
   6   0  22      352.41      399.25     57.01 o 
   7   0  22     1309.02     1284.78     60.62 o 
   8   0  22      304.52      262.97     33.57 o 
   9   0  22       17.40       12.54     40.79 o 
  10   0  22      474.38      432.04     42.61 o 
  11   0  22     1413.83     1536.33     69.94 o 
  12   0  22      119.14      110.15     31.03 o 
  13   0  22        5.59       39.97     26.75 o 
  14   0  22       19.11       -4.78     31.95 o 
  15   0  22       24.04        9.74     27.76 o 
   1   1  22      437.91      444.64     21.91 o 
   2   1  22     1111.58     1133.37     34.13 o 
   3   1  22      130.33      137.18     24.42 o 
   4   1  22       58.54       46.26     16.60 o 
   5   1  22      514.61      534.31     29.09 o 
   6   1  22      121.00      131.61     18.75 o 
   7   1  22        0.55      -13.88     16.02 o 
   8   1  22      190.91      121.64     19.17 o 
   9   1  22       25.21       15.56     16.99 o 
  10   1  22      535.52      524.19     31.66 o 
  11   1  22       50.58       20.40     19.63 o 
  12   1  22      115.25      121.77     24.87 o 
  13   1  22      170.73      184.99     27.74 o 
  14   1  22       75.30       89.46     25.60 o 
  15   1  22       98.01       78.87     25.80 o 
   0   2  22     2437.67     2229.31     91.54 o 
   1   2  22      453.12      437.73     27.68 o 
   2   2  22      151.47      163.26     17.43 o 
   3   2  22      336.77      328.85     33.24 o 
   4   2  22        9.44       14.67     16.40 o 
   5   2  22        7.69        0.75     15.94 o 
   6   2  22      522.10      531.04     36.90 o 
   7   2  22      551.32      604.15     55.98 o 
   8   2  22        0.10       -0.12     16.99 o 
   9   2  22     1202.23     1227.73     51.28 o 
  10   2  22       57.91       83.50     22.83 o 
  11   2  22       16.58       31.01     19.87 o 
  12   2  22       71.82       46.16     22.62 o 
  13   2  22       88.89      138.27     32.09 o 
  14   2  22      261.79      281.38     32.41 o 
   1   3  22       97.91      106.19     20.86 o 
   2   3  22        3.88       -2.21     15.85 o 
   3   3  22      480.21      461.98     31.73 o 
   4   3  22       58.52       41.21     20.63 o 
   5   3  22     1216.40     1165.58     54.09 o 
   6   3  22       80.03       75.96     19.69 o 
   7   3  22      189.93      215.22     25.38 o 
   8   3  22      106.97       51.69     19.76 o 
   9   3  22       36.21       30.42     20.39 o 
  10   3  22        4.39       -4.34     19.47 o 
  11   3  22      473.81      437.15     36.49 o 
  12   3  22      249.44      281.93     31.80 o 
  13   3  22      406.93      420.48     37.15 o 
  14   3  22       23.96       35.44     24.18 o 
   0   4  22      513.56      483.02     40.88 o 
   1   4  22      855.45      858.31     57.10 o 
   2   4  22      185.17      188.71     24.79 o 
   3   4  22       24.47       50.13     19.33 o 
   4   4  22       44.27       52.56     25.46 o 
   5   4  22        4.14       -6.21     19.50 o 
   6   4  22      127.87      129.16     26.07 o 
   7   4  22       50.53       21.67     21.56 o 
   8   4  22      252.24      283.08     33.21 o 
   9   4  22       13.96       20.53     23.13 o 
  10   4  22        4.17        1.42     33.47 o 
  11   4  22      300.57      296.80     36.75 o 
  12   4  22        1.09       11.19     25.64 o 
  13   4  22       34.22       15.08     25.59 o 
   1   5  22      108.41       97.44     22.67 o 
   2   5  22      744.12      767.60     42.15 o 
   3   5  22      375.83      334.81     30.77 o 
   4   5  22        1.88        4.84     21.66 o 
   5   5  22       66.60       44.17     22.91 o 
   6   5  22      422.44      480.92     41.08 o 
   7   5  22       98.43      112.51     27.21 o 
   8   5  22        9.19      -15.18     32.62 o 
   9   5  22        0.09       20.50     29.13 o 
  10   5  22        2.62       -3.13     23.73 o 
  11   5  22        0.50      -29.27     29.53 o 
   0   6  22      375.69      311.49     51.26 o 
   1   6  22     2176.64     2263.64     65.97 o 
   2   6  22     1050.78     1093.62     51.92 o 
   3   6  22      644.59      775.37     45.47 o 
   4   6  22       36.59       19.47     24.72 o 
   5   6  22        4.80       20.79     23.69 o 
   6   6  22       20.37       16.96     24.10 o 
   7   6  22       17.67      -18.41     22.22 o 
   8   6  22      614.13      635.66     49.08 o 
   9   6  22      292.38      349.47     39.91 o 
  10   6  22        4.80       25.63     29.97 o 
   1   7  22        0.17       11.79     26.88 o 
   2   7  22        6.31      -22.61     21.31 o 
   3   7  22        5.19       -0.37     27.73 o 
   4   7  22       14.39      -22.18     23.46 o 
   5   7  22      149.31      183.77     34.35 o 
   6   7  22        1.26      -36.68     24.45 o 
   7   7  22      693.95      742.65     53.52 o 
   0   8  22       65.53      136.61     45.39 o 
   1   8  22      694.35      945.11     60.71 o 
   2   8  22      302.85      300.13     39.75 o 
   1   1  23       26.73       13.72     13.30 o 
   2   1  23       29.48       24.59     14.48 o 
   3   1  23        5.38       12.80     14.61 o 
   4   1  23      692.60      623.71     31.26 o 
   5   1  23      915.83      923.12     38.09 o 
   6   1  23        0.20      -20.07     13.38 o 
   7   1  23     1109.25     1106.70     42.52 o 
   8   1  23      120.59      140.01     20.53 o 
   9   1  23       15.20        8.37     18.09 o 
  10   1  23       19.05       26.30     20.43 o 
  11   1  23      772.70      727.70     42.54 o 
  12   1  23      165.05      184.01     27.80 o 
  13   1  23      176.67      209.31     29.64 o 
  14   1  23        9.29      -12.66     21.46 o 
   0   2  23      369.75      440.57     44.52 o 
   1   2  23     3019.00     2946.57    105.72 o 
   2   2  23       22.93       28.55     16.83 o 
   3   2  23      140.01      175.12     22.38 o 
   4   2  23       49.49       34.69     17.29 o 
   5   2  23       19.28       20.14     18.62 o 
   6   2  23       62.21       76.54     20.46 o 
   7   2  23      349.70      283.03     27.74 o 
   8   2  23        0.02       -4.02     30.09 o 
   9   2  23      326.41      295.94     29.58 o 
  10   2  23      199.03      198.88     27.28 o 
  11   2  23       73.03      112.87     25.36 o 
  12   2  23      312.19      363.33     40.36 o 
  13   2  23      117.91      107.58     26.25 o 
   1   3  23       44.98       60.10     19.60 o 
   2   3  23      533.66      627.86     36.16 o 
   3   3  23        2.52      -10.32     18.71 o 
   4   3  23      274.29      255.30     29.74 o 
   5   3  23      482.41      518.62     39.45 o 
   6   3  23       27.20       12.36     20.43 o 
   7   3  23       57.65       52.13     22.67 o 
   8   3  23       80.71       63.13     24.32 o 
   9   3  23       18.94        5.22     19.24 o 
  10   3  23        3.13        9.51     19.64 o 
  11   3  23       12.32       14.37     20.86 o 
  12   3  23       36.88       25.96     28.81 o 
  13   3  23       35.93       21.75     23.73 o 
   0   4  23      216.89      267.30     44.54 o 
   1   4  23     1984.55     1981.15     57.27 o 
   2   4  23      216.33      244.52     27.93 o 
   3   4  23      791.95      719.33     45.29 o 
   4   4  23        8.20        9.76     19.85 o 
   5   4  23        7.80      -15.73     18.84 o 
   6   4  23        3.88      -14.75     19.17 o 
   7   4  23      124.71      100.44     25.59 o 
   8   4  23       12.71       18.18     21.91 o 
   9   4  23      303.34      364.69     44.26 o 
  10   4  23       28.41       36.05     25.68 o 
  11   4  23      163.92      229.47     48.59 o 
  12   4  23       29.24       44.89     28.00 o 
   1   5  23       53.13       41.91     23.13 o 
   2   5  23       15.47       11.31     19.16 o 
   3   5  23      875.16      946.65     52.87 o 
   4   5  23       73.71       72.80     24.58 o 
   5   5  23      920.83      904.51     52.80 o 
   6   5  23       95.48      122.00     27.27 o 
   7   5  23       84.32       73.71     25.87 o 
   8   5  23       58.54       37.03     25.71 o 
   9   5  23        1.53       17.64     24.01 o 
  10   5  23      194.46      188.83     33.83 o 
   0   6  23      844.31      640.60     66.56 o 
   1   6  23        7.35      -15.16     20.29 o 
   2   6  23        4.50       -2.08     20.49 o 
   3   6  23        4.66       42.56     22.16 o 
   4   6  23       17.45       32.60     23.87 o 
   5   6  23      113.78      107.89     29.53 o 
   6   6  23       54.59       41.27     27.24 o 
   7   6  23       90.91       89.29     29.69 o 
   8   6  23       43.89       -6.78     25.18 o 
   1   7  23     1267.55     1247.86     65.32 o 
   2   7  23        1.32       -4.24     24.99 o 
   3   7  23      374.53      418.92     51.67 o 
   4   7  23       23.94      -10.65     25.45 o 
   5   7  23      166.25      183.96     35.84 o 
   0   0  24     6110.12     5987.29    155.80 o 
   1   0  24     5244.61     5346.60    119.30 o 
   2   0  24      468.77      450.76     38.59 o 
   3   0  24     1777.52     1834.86     66.86 o 
   4   0  24       61.01       50.39     22.53 o 
   5   0  24      426.70      482.88     41.11 o 
   6   0  24        1.22       -8.74     27.97 o 
   7   0  24       65.86       18.40     22.87 o 
   8   0  24      408.05      457.12     65.06 o 
   9   0  24        1.35        3.49     22.41 o 
  10   0  24       86.86       80.52     27.97 o 
  11   0  24       96.83      115.64     52.44 o 
  12   0  24        6.61       30.84     37.82 o 
  13   0  24      133.45      130.34     43.80 o 
   1   1  24      552.15      539.25     30.74 o 
   2   1  24      263.68      278.49     23.18 o 
   3   1  24       27.12       32.78     16.15 o 
   4   1  24       17.79       32.48     15.48 o 
   5   1  24       28.09        9.10     15.26 o 
   6   1  24      155.60      177.35     21.44 o 
   7   1  24      195.78      185.35     24.82 o 
   8   1  24      242.51      250.01     27.21 o 
   9   1  24      293.94      311.25     30.18 o 
  10   1  24       22.58      -10.61     20.57 o 
  11   1  24       23.71       29.39     24.74 o 
  12   1  24        0.71      -22.00     20.20 o 
  13   1  24       92.18       97.66     26.61 o 
   0   2  24      387.15      324.90     64.01 o 
   1   2  24      401.55      441.44     31.01 o 
   2   2  24     1302.18     1332.94     47.98 o 
   3   2  24     2323.21     2353.51     63.79 o 
   4   2  24      270.10      299.26     28.31 o 
   5   2  24       52.52       57.92     20.02 o 
   6   2  24        0.40      -20.01     16.17 o 
   7   2  24       38.81       64.61     20.60 o 
   8   2  24       11.66       18.02     20.95 o 
   9   2  24      308.56      292.67     30.27 o 
  10   2  24       24.09       18.47     20.57 o 
  11   2  24      259.12      355.35     34.18 o 
  12   2  24       20.32       18.69     23.12 o 
   1   3  24       93.70       70.09     20.65 o 
   2   3  24        1.15       -5.25     19.52 o 
   3   3  24     2520.91     2536.14    128.48 o 
   4   3  24      320.56      264.04     36.74 o 
   5   3  24      848.89      890.48     50.37 o 
   6   3  24        1.39      -27.74     18.50 o 
   7   3  24      260.21      235.17     31.44 o 
   8   3  24        3.31       15.13     21.42 o 
   9   3  24       21.43       -3.57     25.89 o 
  10   3  24        2.78       17.80     23.15 o 
  11   3  24      167.08      178.56     38.20 o 
  12   3  24       11.11       -7.76     24.92 o 
   0   4  24      264.94      222.16     43.59 o 
   1   4  24      230.87      306.78     33.29 o 
   2   4  24      103.49       97.24     24.88 o 
   3   4  24       59.08       87.80     25.28 o 
   4   4  24       72.07      137.27     26.78 o 
   5   4  24      128.74      102.62     25.54 o 
   6   4  24       21.95       50.32     23.71 o 
   7   4  24      275.83      321.19     35.77 o 
   8   4  24      111.38       82.93     26.90 o 
   9   4  24        6.69        8.74     22.93 o 
  10   4  24       29.16       37.90     25.94 o 
   1   5  24       10.72        0.97     20.81 o 
   2   5  24      339.81      318.03     46.26 o 
   3   5  24      567.93      609.98     60.37 o 
   4   5  24      203.54      218.78     32.14 o 
   5   5  24      822.48      789.43     51.47 o 
   6   5  24        4.41       12.67     25.78 o 
   7   5  24      532.41      564.88     45.80 o 
   8   5  24       47.53       68.67     27.68 o 
   9   5  24       61.13       29.88     25.96 o 
   0   6  24      750.79      728.64     71.96 o 
   1   6  24      325.98      375.95     39.31 o 
   2   6  24        6.33       -7.20     23.36 o 
   3   6  24      283.76      252.87     40.29 o 
   4   6  24      123.95      141.24     30.00 o 
   5   6  24        2.55       -9.77     22.62 o 
   6   6  24      124.10      205.97     34.79 o 
   7   6  24       68.96       96.17     30.07 o 
   1   7  24      162.68      111.70     30.30 o 
   2   7  24      207.68      332.86     59.54 o 
   1   1  25      294.74      331.25     25.40 o 
   2   1  25       12.74       15.64     15.20 o 
   3   1  25      255.32      285.39     24.34 o 
   4   1  25        3.86      -12.28     14.98 o 
   5   1  25     1414.26     1473.60     92.68 o 
   6   1  25       40.31       29.77     18.91 o 
   7   1  25      104.08      132.76     33.13 o 
   8   1  25       10.80       12.86     19.17 o 
   9   1  25       86.35       74.12     22.69 o 
  10   1  25       25.95       31.09     21.21 o 
  11   1  25        0.71      -19.81     21.45 o 
  12   1  25       58.48      114.80     25.71 o 
   0   2  25      667.43      667.37     61.53 o 
   1   2  25      193.17      238.50     40.94 o 
   2   2  25      172.64      179.20     27.45 o 
   3   2  25     1755.95     1813.14     74.63 o 
   4   2  25      301.93      287.83     28.32 o 
   5   2  25       23.49       38.33     18.98 o 
   6   2  25       82.81       64.61     21.31 o 
   7   2  25        7.90      -13.18     17.56 o 
   8   2  25      180.93      131.92     24.55 o 
   9   2  25      343.45      407.80     39.65 o 
  10   2  25       25.85       27.61     21.04 o 
  11   2  25      105.10       69.48     23.94 o 
   1   3  25        7.41       24.20     23.03 o 
   2   3  25      163.58      188.33     38.72 o 
   3   3  25      111.53       69.73     24.11 o 
   4   3  25      501.84      585.28     42.59 o 
   5   3  25        0.02      -28.42     18.95 o 
   6   3  25       86.94      102.02     25.70 o 
   7   3  25        0.09      -13.16     21.16 o 
   8   3  25       24.01       36.25     23.46 o 
   9   3  25      143.06      114.64     28.73 o 
  10   3  25       77.00       22.82     25.43 o 
   0   4  25      802.05      881.87     71.90 o 
   1   4  25     2449.66     2552.29    111.50 o 
   2   4  25      424.21      398.19     44.10 o 
   3   4  25      228.90      194.43     34.52 o 
   4   4  25        3.95       39.77     31.76 o 
   5   4  25      190.34      233.31     32.38 o 
   6   4  25        0.28      -12.77     20.99 o 
   7   4  25      796.93      857.85     52.92 o 
   8   4  25       72.16       36.80     25.61 o 
   9   4  25     1337.56     1547.81     72.11 o 
   1   5  25        1.63       27.94     22.45 o 
   2   5  25      357.58      427.55     46.35 o 
   3   5  25      133.74      104.89     27.74 o 
   4   5  25      255.80      271.30     34.93 o 
   5   5  25      163.93      241.96     34.41 o 
   6   5  25        0.87       16.16     24.38 o 
   7   5  25      166.60      213.07     34.46 o 
   0   6  25      646.24      895.62     80.09 o 
   1   6  25       10.59       47.66     26.16 o 
   2   6  25      342.90      249.54     39.43 o 
   3   6  25      277.74      178.32     37.30 o 
   4   6  25        1.25       -0.63     24.60 o 
   0   0  26       86.84       91.47     46.60 o 
   1   0  26       74.41       28.42     27.92 o 
   2   0  26      122.74       91.55     27.10 o 
   3   0  26       23.20       84.60     34.85 o 
   4   0  26       47.86       56.86     24.43 o 
   5   0  26        0.90        5.07     22.58 o 
   6   0  26       36.83       56.11     25.83 o 
   7   0  26       36.69       42.72     26.54 o 
   8   0  26      171.95      152.38     32.27 o 
   9   0  26     2572.36     2468.81    110.08 o 
  10   0  26      294.94      437.26     88.27 o 
   1   1  26      356.58      343.39     28.86 o 
   2   1  26      377.46      476.45     32.96 o 
   3   1  26      228.46      251.62     26.79 o 
   4   1  26      396.55      420.09     32.01 o 
   5   1  26       89.69       62.78     20.25 o 
   6   1  26        0.01       -3.91     17.25 o 
   7   1  26        2.52       15.43     20.11 o 
   8   1  26       24.84       -9.65     19.47 o 
   9   1  26      274.76      269.74     30.47 o 
  10   1  26      116.74       67.76     44.82 o 
   0   2  26        0.03      -18.94     37.40 o 
   1   2  26        7.65       39.08     26.53 o 
   2   2  26      663.93      703.67     46.79 o 
   3   2  26       14.44       15.13     21.19 o 
   4   2  26       41.75       41.87     22.12 o 
   5   2  26      370.43      364.92     36.01 o 
   6   2  26      108.24      119.27     30.09 o 
   7   2  26       74.38       92.11     27.00 o 
   8   2  26        2.82       -3.49     20.25 o 
   9   2  26       70.36       72.74     27.30 o 
  10   2  26       17.53       30.96     22.36 o 
   1   3  26       20.74       25.42     25.25 o 
   2   3  26       43.23       10.17     24.04 o 
   3   3  26     1727.38     1836.85     88.45 o 
   4   3  26      186.02      240.64     32.20 o 
   5   3  26      383.71      448.63     40.29 o 
   6   3  26      625.74      628.33     48.77 o 
   7   3  26      417.78      396.79     39.39 o 
   8   3  26       59.08       43.45     24.64 o 
   9   3  26        0.03       -0.63     23.79 o 
   0   4  26        4.26      -22.11     31.03 o 
   1   4  26      190.05      190.47     35.54 o 
   2   4  26      141.26      126.20     31.40 o 
   3   4  26      211.78      262.47     32.97 o 
   4   4  26      571.30      520.14     43.08 o 
   5   4  26       12.74      -29.78     23.10 o 
   6   4  26      302.82      313.20     36.85 o 
   7   4  26      251.93      282.53     41.70 o 
   1   5  26        0.01      -34.08     22.72 o 
   2   5  26       30.95       68.14     29.68 o 
   3   5  26       35.53       41.46     28.00 o 
   4   5  26      150.46      158.72     30.78 o 
   5   5  26      625.56      751.83     52.50 o 
   1   1  27      163.03      147.41     30.06 o 
   2   1  27      148.85      157.93     27.17 o 
   3   1  27        2.25       18.27     18.03 o 
   4   1  27       94.62       67.77     21.48 o 
   5   1  27      323.79      425.10     33.63 o 
   6   1  27      448.83      482.22     35.79 o 
   7   1  27       31.60       15.74     21.38 o 
   8   1  27        1.86      -12.47     20.25 o 
   9   1  27       81.21       76.40     24.88 o 
   0   2  27     2379.73     2371.08    144.55 o 
   1   2  27      200.76      258.04     45.78 o 
   2   2  27      686.17      710.54     54.42 o 
   3   2  27       98.19      115.53     26.79 o 
   4   2  27      185.59      188.17     30.70 o 
   5   2  27       14.77       38.43     32.48 o 
   6   2  27       62.63       20.30     23.39 o 
   7   2  27      202.04      176.93     31.44 o 
   8   2  27       14.71      -10.15     40.75 o 
   1   3  27       25.61       -9.50     25.90 o 
   2   3  27      129.39      172.16     34.32 o 
   3   3  27      145.64      151.85     32.92 o 
   4   3  27       83.66       86.31     29.17 o 
   5   3  27      411.80      498.42     57.44 o 
   6   3  27       47.99       74.46     27.78 o 
   7   3  27       10.16       -6.03     22.88 o 
   0   4  27      752.80      712.77     97.26 o 
   1   4  27      716.32      763.25     59.09 o 
   2   4  27       79.11       59.08     29.82 o 
   3   4  27      778.63      767.78     59.79 o 
   4   4  27      815.73      793.16     52.44 o 
   5   4  27     1210.09     1309.06     66.08 o 
   1   5  27       10.31        7.68     27.57 o 
   0   0  28      113.86      116.86     51.34 o 
   1   0  28        0.07       -3.63     28.48 o 
   2   0  28      577.96      565.67     58.71 o 
   3   0  28      179.20      243.61     46.86 o 
   4   0  28      457.44      466.59     44.96 o 
   5   0  28        7.58       34.93     35.46 o 
   6   0  28       35.41       12.43     41.48 o 
   7   0  28      182.71      148.38     46.58 o 
   1   1  28       29.60      -31.52     27.04 o 
   2   1  28       18.93       -9.56     29.51 o 
   3   1  28      171.16      173.14     33.53 o 
   4   1  28      289.75      328.37     47.58 o 
   5   1  28        0.05      -28.05     18.70 o 
   6   1  28       10.81        1.03     20.48 o 
   7   1  28      110.42      130.69     34.52 o 
   0   2  28       40.69       12.14     45.53 o 
   1   2  28      234.87      228.84     45.79 o 
   2   2  28       13.86       36.34     27.82 o 
   3   2  28       23.05       45.95     27.49 o 
   4   2  28      149.58      145.38     29.34 o 
   5   2  28       13.14      -13.73     22.13 o 
   6   2  28        0.76      -16.98     22.00 o 
   1   3  28      114.98      131.62     60.54 o 
   2   3  28      739.67      777.05     58.57 o 
   3   3  28      145.21      147.68     33.85 o 
   4   3  28       75.60       80.94     32.00 o 
   5   3  28     1366.93     1535.93     72.01 o 
   0   4  28      226.19      212.87     65.25 o 
   1   4  28      125.80      116.62     40.53 o 
   1   1  29       31.58       38.50     34.10 o 
   2   1  29       72.90      107.71     39.44 o 
   3   1  29      264.44      335.04     52.55 o 
   4   1  29      246.48      288.18     35.43 o 
   0   2  29      233.56      439.79     84.40 o 
   1   2  29      300.62      288.17     50.68 o 
   2   2  29      978.16      909.92     78.12 o 
   3   2  29      217.68      250.32     39.33 o 
                                                 
